# Supplementary material for: Are Presence/Absence Microbial Tests Appropriate for Monitoring Large Urban Water Supplies in Sub-Saharan Africa?
Source: Water (Basel). 2019 Mar 8;11(3):491. doi: 10.3390/w11030491 (PMC7839616; doi:10.3390/w11030491)
Supplement: Supplementary file 1 [file WATER-11-03-491-s001.zip]

Archive with 5 entries (2 files):
- Supplementary materials/
- Supplementary materials/P:A Dataset.xls
- __MACOSX/
- __MACOSX/Supplementary materials/
- __MACOSX/Supplementary materials/._P:A Dataset.xls
