# Supplementary material for: Are Presence/Absence Microbial Tests Appropriate for Monitoring Large Urban Water Supplies in Sub-Saharan Africa?
Source: Water (Basel). 2019 Mar 8;11(3):491. doi: 10.3390/w11030491 (PMC7839616; doi:10.3390/w11030491)
Supplement: Supplementary file 1 [file WATER-11-03-491-s001.zip › Supplementary materials/P:A Dataset.xls]

## Sheet: Sheet1
institution	nameofpersonconductingtestin	lab	sampleid	dateofsamplecollectiondmy	dateofanalysisdmy	townscheme	samplecollectionpoint	typeofwatersampletreatment	freechlorineresidualmgl	turbidityntu	currentmethodtotalcoliform	patotalcoliformcfu100ml	currentmethodecolicfu100	paecolicfu100ml	actiontaken	notes	TC_quant	TC_PA	EC_PA	EC_quant	TC_quant_yn	EC_quant_yn
SODECI	ABA ASSI	SODECI	SOD-LC 01	24jun2015	24jun2015	ABIDJAN	Maternité ATTECOUBE	Piped network	0.21	1.34	<1	Absence	<1	Absence			0	0	0	0	0	0
SODECI	ABA ASSI	SODECI	SOD-LC 02	24jun2015	24jun2015	ABIDJAN	Indénié PLATEAU	Piped network	0.11	0.88	<1	Absence	<1	Absence			0	0	0	0	0	0
SODECI	ABA ASSI	SODECI	SOD-LC 03	24jun2015	24jun2015	ABIDJAN	Synasod TREICHVILLE	Piped network	0.22	0.93	<1	Absence	<1	Absence			0	0	0	0	0	0
SODECI	ABA ASSI	SODECI	SOD-LC 04	24jun2015	24jun2015	ABIDJAN	Hôpital Général MARCORY	Piped network	0.89	0.42	<1	Absence	<1	Absence			0	0	0	0	0	0
SODECI	ABA ASSI	SODECI	SOD-LC 05	24jun2015	24jun2015	ABIDJAN	Hôpital Général KOUMASSI	Piped network	1.08	2.75	<1	Absence	<1	Absence			0	0	0	0	0	0
SODECI	ABA ASSI	SODECI	SOD-LC 06	24jun2015	24jun2015	ABIDJAN	KOUMASSI Akromianbla	Piped network	0.51	1.58	<1	Absence	<1	Absence			0	0	0	0	0	0
SODECI	ABA ASSI	SODECI	SOD-LC 07	24jun2015	24jun2015	ABIDJAN	Aéroport (cité de l'air PORT-BOUET)	Piped network	0.51	1.58	<1	Absence	<1	Absence			0	0	0	0	0	0
SODECI	ABA ASSI	SODECI	SOD-LC 08	24jun2015	24jun2015	ABIDJAN	Station total RTI COCODY	Piped network	0.12	0.39	<1	Absence	<1	Absence			0	0	0	0	0	0
SODECI	ABA ASSI	SODECI	SOD-LC 09	24jun2015	24jun2015	ABIDJAN	Restaurant PAKO VALLON	Piped network	0.18	0.28	<1	Absence	<1	Absence			0	0	0	0	0	0
SODECI	ABA ASSI	SODECI	SOD-LC 10	24jun2015	24jun2015	ABIDJAN	Petite station TOTAL COCODY RIVIERA II	Piped network	0.13	0.31	<1	Absence	<1	Absence			0	0	0	0	0	0
SODECI	ABA ASSI	SODECI	SOD-LC 11	24jun2015	24jun2015	ABIDJAN	Cité SIR ABATTA	Piped network	2.1	1.09	<1	Absence	<1	Absence			0	0	0	0	0	0
SODECI	ABA ASSI	SODECI	SOD-LC 12	24jun2015	24jun2015	ABIDJAN	Palmeraie COCODY	Piped network	0.16	1.74	<1	Absence	<1	Absence			0	0	0	0	0	0
SODECI	ABA ASSI	SODECI	SOD-LC 13	24jun2015	24jun2015	ABIDJAN	Laboratoire VAGNY-LAB COCODY	Piped network	0.31	0.53	<1	Absence	<1	Absence			0	0	0	0	0	0
SODECI	ABA ASSI	SODECI	SOD-LC 14	24jun2015	24jun2015	ABIDJAN	Sterilized water	Witness sample			<1	Absence	<1	Absence			0	0	0	0	0	0
SODECI	ABA ASSI	SODECI	SOD-LC 15	26jun2015	26jun2015	ABIDJAN	Pharmacie Port-Bouet II YOPOUGON	Piped network	0.4	1.74	<1	Absence	<1	Absence			0	0	0	0	0	0
SODECI	ABA ASSI	SODECI	SOD-LC 16	26jun2015	26jun2015	ABIDJAN	CNPS YOPOUGON	Piped network	0.25	0.98	<1	Absence	<1	Absence			0	0	0	0	0	0
SODECI	ABA ASSI	SODECI	SOD-LC 17	26jun2015	26jun2015	ABIDJAN	Cité ZADY YOPOUGON	Piped network	0.21	0.39	<1	Absence	<1	Absence			0	0	0	0	0	0
SODECI	ABA ASSI	SODECI	SOD-LC 18	26jun2015	26jun2015	ABIDJAN	Station OILIBYA YOPOUGON ZI	Piped network	0.13	0.62	<1	Absence	<1	Absence			0	0	0	0	0	0
SODECI	ABA ASSI	SODECI	SOD-LC 19	26jun2015	26jun2015	ABIDJAN	Williamsville ADJAME	Piped network	0.17	2.32	<1	Absence	<1	Absence			0	0	0	0	0	0
SODECI	ABA ASSI	SODECI	SOD-LC 20	26jun2015	26jun2015	ABIDJAN	Laboratoire central ADJAME	Piped network	0.1	0.27	<1	Absence	<1	Absence			0	0	0	0	0	0
SODECI	KONAN IRENE	SODECI	SOD-LC 21	26jun2015	26jun2015	ABIDJAN	Martenité ATTECOUBE	Piped network	0.2	3.84	<1	Absence	<1	Absence			0	0	0	0	0	0
SODECI	KONAN IRENE	SODECI	SOD-LC 22	26jun2015	26jun2015	ABIDJAN	Synasod TREICHVILLE	Piped network	0.29	0.71	<1	Absence	<1	Absence			0	0	0	0	0	0
SODECI	KONAN IRENE	SODECI	SOD-LC 23	26jun2015	26jun2015	ABIDJAN	Hôpital Général MARCORY	Piped network	0.35	0.37	<1	Absence	<1	Absence			0	0	0	0	0	0
SODECI	KONAN IRENE	SODECI	SOD-LC 24	26jun2015	26jun2015	ABIDJAN	Hôpital Général KOUMASSI	Piped network	0.25	3.6	<1	Absence	<1	Absence			0	0	0	0	0	0
SODECI	KONAN IRENE	SODECI	SOD-LC 25	26jun2015	26jun2015	ABIDJAN	KOUMASSI Akromianbla	Piped network	0.87	3.69	<1	Absence	<1	Absence			0	0	0	0	0	0
SODECI	KONAN IRENE	SODECI	SOD-LC 26	26jun2015	26jun2015	ABIDJAN	Aéroport (cité de l'air PORT-BOUET)	Piped network	0.56	2.57	<1	Absence	<1	Absence			0	0	0	0	0	0
SODECI	KONAN IRENE	SODECI	SOD-LC 27	26jun2015	26jun2015	ABIDJAN	Indénié PLATEAU	Piped network	0.04	0.73	<1	Absence	<1	Absence			0	0	0	0	0	0
SODECI	KONAN IRENE	SODECI	SOD-LC 28	26jun2015	26jun2015	ABIDJAN	Station total RTI COCODY	Piped network	0.15	0.38	<1	Absence	<1	Absence			0	0	0	0	0	0
SODECI	KONAN IRENE	SODECI	SOD-LC 29	26jun2015	26jun2015	ABIDJAN	Restaurant PAKO VALLON	Piped network	0.19	0.18	<1	Absence	<1	Absence			0	0	0	0	0	0
SODECI	KONAN IRENE	SODECI	SOD-LC 30	26jun2015	26jun2015	ABIDJAN	Petite station TOTAL COCODY RIVIERA II	Piped network	0.16	0.7	12	Presence	<1	Presence		UV: Green color instead of Blue color	12	1	1	0	1	0
SODECI	KONAN IRENE	SODECI	SOD-LC 31	26jun2015	26jun2015	ABIDJAN	Cité SIR ABATTA	Piped network	0.28	4.2	<1	Absence	<1	Absence			0	0	0	0	0	0
SODECI	KONAN IRENE	SODECI	SOD-LC 32	26jun2015	26jun2015	ABIDJAN	Palmeraie COCODY	Piped network	0.05	1.25	<1	Presence	<1	Presence		UV: Green color instead of Blue color	0	1	1	0	0	0
SODECI	KONAN IRENE	SODECI	SOD-LC 33	26jun2015	26jun2015	ABIDJAN	Laboratoire VAGNY-LAB COCODY	Piped network	0.31	1.2	<1	Absence	<1	Absence			0	0	0	0	0	0
SODECI	KONAN IRENE	SODECI	SOD-LC 34	26jun2015	26jun2015	ABIDJAN	Sterilized water	Witness sample			<1	Absence	<1	Absence			0	0	0	0	0	0
SODECI	KONAN LEON	SODECI	SOD-LC 35	29jun2015	29jun2015	ABIDJAN	Treatment plant of ADJAME NORD	Treated water	0.20	0.90	<1	Absence	<1	Absence			0	0	0	0	0	0
SODECI	KONAN LEON	SODECI	SOD-LC 36	29jun2015	29jun2015	ABIDJAN	Treatment plant of ADJAME NORD	Raw water	/	3.09	<1	Absence	<1	Absence			0	0	0	0	0	0
SODECI	KONAN LEON	SODECI	SOD-LC 37	29jun2015	29jun2015	ABIDJAN	Treatment plant of ZONE OUEST	Treated water	0.08	9.68	<1	Absence	<1	Absence			0	0	0	0	0	0
SODECI	KONAN LEON	SODECI	SOD-LC 38	29jun2015	29jun2015	ABIDJAN	Treatment plant of ZONE OUEST	GROUNDWATER	/	0.33	<1	Absence	<1	Absence			0	0	0	0	0	0
SODECI	KONAN LEON	SODECI	SOD-LC 39	29jun2015	29jun2015	ABIDJAN	Treatment plant of ZONE OUEST	Raw water	/	3.01	<1	Presence	<1	Presence		UV: Green color instead of Blue color	0	1	1	0	0	0
SODECI	KONAN LEON	SODECI	SOD-LC 40	29jun2015	29jun2015	ABIDJAN	Treatment plant of ANDOKOI	Treated water	1.37	0.81	<1	Absence	<1	Absence			0	0	0	0	0	0
SODECI	KONAN LEON	SODECI	SOD-LC 41	29jun2015	29jun2015	ABIDJAN	Treatment plant of ANDOKOI	Raw water	/	0.35	<1	Absence	<1	Absence			0	0	0	0	0	0
SODECI	KONAN LEON	SODECI	SOD-LC 42	29jun2015	29jun2015	ABIDJAN	Treatment plant of NORD RIVIERA	Treated water	0.65	0.44	<1	Absence	<1	Absence			0	0	0	0	0	0
SODECI	KONAN LEON	SODECI	SOD-LC 43	29jun2015	29jun2015	ABIDJAN	Treatment plant of NORD RIVIERA	Raw water	/	0.60	13	Presence	3	Presence		UV: Green color instead of Blue color	13	1	1	3	1	1
SODECI	KONAN LEON	SODECI	SOD-LC 44	29jun2015	29jun2015	ABIDJAN	Treatment plant of ABATTA	Treated water	0.50	0.33	<1	Absence	<1	Absence			0	0	0	0	0	0
SODECI	KONAN LEON	SODECI	SOD-LC 45	29jun2015	29jun2015	ABIDJAN	Treatment plant of RIVIERA CENTRE	Raw water	/	0.42	<1	Absence	<1	Absence			0	0	0	0	0	0
SODECI	KONAN LEON	SODECI	SOD-LC 46	29jun2015	29jun2015	ABIDJAN	Treatment plant of RIVIERA CENTRE	Treated water	0.08	1.50	<1	Absence	<1	Absence			0	0	0	0	0	0
SODECI	KONAN LEON	SODECI	SOD-LC 47	29jun2015	29jun2015	ABIDJAN	Treatment plant of ZONE EST	Treated water	0.96	0.18	<1	Absence	<1	Absence			0	0	0	0	0	0
SODECI	KONAN LEON	SODECI	SOD-LC 48	29jun2015	30jun2015	ABIDJAN	Treatment plant 1 of ZONE EST	Raw water	/	0.60	<1	Absence	<1	Absence			0	0	0	0	0	0
SODECI	KONAN LEON	SODECI	SOD-LC 49	29jun2015	29jun2015	ABIDJAN	Treatment plant 2 of ZONE EST	Raw water	/	0.55	<1	Absence	<1	Absence			0	0	0	0	0	0
SODECI	KONAN LEON	SODECI	SOD-LC 50	29jun2015	29jun2015	ABIDJAN	Sterilized water	Witness sample			<1	Absence	<1	Absence			0	0	0	0	0	0
SODECI	ABA ASSI	SODECI	SOD-LC 51	29jun2015	29jun2015	ABIDJAN	Hôpital Général MARCORY	Piped network	0.22	1.37	<1	Absence	<1	Absence			0	0	0	0	0	0
SODECI	ABA ASSI	SODECI	SOD-LC 52	29jun2015	29jun2015	ABIDJAN	Hôpital Général KOUMASSI	Piped network	0.14	0.30	<1	Absence	<1	Absence			0	0	0	0	0	0
SODECI	ABA ASSI	SODECI	SOD-LC 53	29jun2015	29jun2015	ABIDJAN	KOUMASSI Akromianbla	Piped network	0.26	0.56	<1	Absence	<1	Absence			0	0	0	0	0	0
SODECI	ABA ASSI	SODECI	SOD-LC 54	29jun2015	29jun2015	ABIDJAN	Aéroport (cité de l'air PORT-BOUET)	Piped network	0.89	0.62	<1	Absence	<1	Absence			0	0	0	0	0	0
SODECI	ABA ASSI	SODECI	SOD-LC 55	29jun2015	29jun2015	ABIDJAN	Indénié PLATEAU	Piped network	1.00	0.25	<1	Absence	<1	Absence			0	0	0	0	0	0
SODECI	ABA ASSI	SODECI	SOD-LC 56	29jun2015	29jun2015	ABIDJAN	Station total RTI COCODY	Piped network	0.53	0.52	<1	Absence	<1	Absence			0	0	0	0	0	0
SODECI	ABA ASSI	SODECI	SOD-LC 57	29jun2015	29jun2015	ABIDJAN	Restaurant PAKO VALLON	Piped network	0.55	0.45	<1	Absence	<1	Absence			0	0	0	0	0	0
SODECI	ABA ASSI	SODECI	SOD-LC 58	29jun2015	29jun2015	ABIDJAN	Petite station TOTAL COCODY RIVIERA II	Piped network	0.12	0.33	<1	Absence	<1	Absence			0	0	0	0	0	0
SODECI	ABA ASSI	SODECI	SOD-LC 59	29jun2015	29jun2015	ABIDJAN	Cité SIR ABATTA	Piped network	0.18	0.17	<1	Absence	<1	Absence			0	0	0	0	0	0
SODECI	ABA ASSI	SODECI	SOD-LC 60	29jun2015	29jun2015	ABIDJAN	Williamsville ADJAME	Piped network	0.14	0.26	<1	Absence	<1	Absence			0	0	0	0	0	0
SODECI	ABA ASSI	SODECI	SOD-LC 61	29jun2015	29jun2015	ABIDJAN	CNPS YOPOUGON	Piped network	2.3	0.36	<1	Absence	<1	Absence			0	0	0	0	0	0
SODECI	ABA ASSI	SODECI	SOD-LC 62	29jun2015	29jun2015	ABIDJAN	Synasod TREICHVILLE	Piped network	0.18	0.33	<1	Absence	<1	Absence			0	0	0	0	0	0
SODECI	ABA ASSI	SODECI	SOD-LC 63	29jun2015	29jun2015	ABIDJAN	Palmeraie COCODY	Piped network	0.33	0.56	<1	Absence	<1	Absence			0	0	0	0	0	0
SODECI	ABA ASSI	SODECI	SOD-LC 64	29jun2015	29jun2015	ABIDJAN	Pharmacie Port-Bouet II YOPOUGON	Piped network	0.5	1.23	<1	Absence	<1	Absence			0	0	0	0	0	0
SODECI	ABA ASSI	SODECI	SOD-LC 65	29jun2015	29jun2015	ABIDJAN	Laboratoire central ADJAME	Piped network	0.26	0.37	<1	Absence	<1	Absence			0	0	0	0	0	0
SODECI	ABA ASSI	SODECI	SOD-LC 66	29jun2015	29jun2015	ABIDJAN	Martenité ATTECOUBE	Piped network	0.22	0.37	<1	Absence	<1	Absence			0	0	0	0	0	0
SODECI	ABA ASSI	SODECI	SOD-LC 67	29jun2015	29jun2015	ABIDJAN	Cité ZADY YOPOUGON	Piped network	0.18	0.67	<1	Absence	<1	Absence			0	0	0	0	0	0
SODECI	ABA ASSI	SODECI	SOD-LC 68	29jun2015	29jun2015	ABIDJAN	Station OILIBYA YOPOUGON ZI	Piped network	0.27	0.30	<1	Absence	<1	Absence			0	0	0	0	0	0
SODECI	ABA ASSI	SODECI	SOD-LC 69	29jun2015	29jun2015	ABIDJAN	ABOBO (client compteur N°221 160)	Piped network	0.15	0.29	<1	Absence	<1	Absence			0	0	0	0	0	0
SODECI	ABA ASSI	SODECI	SOD-LC 70	29jun2015	29jun2015	ABIDJAN	ABOBO (dernier lavage avant depôt SOTRA)	Piped network	0.28	1.84	<1	Absence	<1	Absence			0	0	0	0	0	0
SODECI	ABA ASSI	SODECI	SOD-LC 71	29jun2015	29jun2015	ABIDJAN	Laboratoire VAGNY-LAB COCODY	Piped network	0.27	0.83	<1	Absence	<1	Absence			0	0	0	0	0	0
SODECI	KONAN LEON	SODECI	SOD-LC 72	30jun2015	30jun2015	ABIDJAN	Treatment plant of ADIOPODOUME	Treated water	0.95	0.49	<1	Absence	<1	Absence			0	0	0	0	0	0
SODECI	KONAN LEON	SODECI	SOD-LC 73	30jun2015	30jun2015	ABIDJAN	Treatment plant of ADIOPODOUME	GROUNDWATER	/	0.29	<1	Absence	<1	Absence			0	0	0	0	0	0
SODECI	KONAN LEON	SODECI	SOD-LC 74	30jun2015	30jun2015	ABIDJAN	Treatment plant of ADIOPODOUME	GROUNDWATER	/	0.41	<1	Absence	<1	Absence			0	0	0	0	0	0
SODECI	KONAN LEON	SODECI	SOD-LC 75	30jun2015	30jun2015	ABIDJAN	Treatment plant of NIANGON NORD 1	Treated water	0.30	16.0	<1	Absence	<1	Absence			0	0	0	0	0	0
SODECI	KONAN LEON	SODECI	SOD-LC 76	30jun2015	30jun2015	ABIDJAN	Treatment plant of NIANGON NORD 1	Raw water	/	0.42	<1	Absence	<1	Absence			0	0	0	0	0	0
SODECI	KONAN LEON	SODECI	SOD-LC 77	30jun2015	30jun2015	ABIDJAN	Treatment plant of NIANGON NORD 2	Raw water	/	0.52	14	Presence	1	Presence		UV: Green color instead of Blue color	14	1	1	1	1	1
SODECI	KONAN LEON	SODECI	SOD-LC 78	30jun2015	30jun2015	ABIDJAN	Treatment plant of Parc ONEP	Raw water	/	0.43	<1	Absence	<1	Absence			0	0	0	0	0	0
SODECI	KONAN LEON	SODECI	SOD-LC 79	30jun2015	30jun2015	ABIDJAN	Treatment plant of ANONKOUA KOUTE	Raw water	/	2.18	2	Presence	<1	Presence		UV: Green color instead of Blue color	2	1	1	0	1	0
SODECI	KONAN LEON	SODECI	SOD-LC 80	30jun2015	30jun2015	ABIDJAN	Treatment plant of ANONKOUA KOUTE	Treated water	0.25	0.56	<1	Absence	<1	Absence			0	0	0	0	0	0
SODECI	KONAN LEON	SODECI	SOD-LC 81	30jun2015	30jun2015	ABIDJAN	Treatment plant of AVOCATIER	GROUNDWATER	/	1.37	<1	Absence	<1	Absence			0	0	0	0	0	0
SODECI	KONAN LEON	SODECI	SOD-LC 82	30jun2015	30jun2015	ABIDJAN	Treatment plant of FILTISAC	GROUNDWATER	/	0.29	11	Presence	<1	Presence		UV: Green color instead of Blue color	11	1	1	0	1	0
SODECI	KONAN LEON	SODECI	SOD-LC 83	30jun2015	30jun2015	ABIDJAN	Treatment plant of FILTISAC	GROUNDWATER	/	0.45	<1	Presence	<1	Presence		UV: Green color instead of Blue color	0	1	1	0	0	0
SODECI	KONAN LEON	SODECI	SOD-LC 84	30jun2015	30jun2015	ABIDJAN	Treatment plant of FILTISAC	Treated water	.17	2.01	<1	Absence	<1	Absence			0	0	0	0	0	0
SODECI	KONAN LEON	SODECI	SOD-LC 85	30jun2015	30jun2015	ABIDJAN	Treatment plant of ZONE NORD	Treated water	0.08	1.28	<1	Absence	<1	Absence			0	0	0	0	0	0
SODECI	KONAN LEON	SODECI	SOD-LC 86	30jun2015	30jun2015	ABIDJAN	Treatment plant of ZONE NORD	Raw water	/	0.49	<1	Absence	<1	Absence			0	0	0	0	0	0
SODECI	KONAN LEON	SODECI	SOD-LC 87	30jun2015	30jun2015	ABIDJAN	DJIBI	Raw water	/	0.36	1	Presence	<1	Presence		UV: Green color instead of Blue color	1	1	1	0	1	0
SODECI	KONAN LEON	SODECI	SOD-LC 88	30jun2015	30jun2015	ABIDJAN	DJIBI	Treated water	0.4	0.38	<1	Absence	<1	Absence			0	0	0	0	0	0
SODECI	KONAN LEON	SODECI	SOD-LC 89	30jun2015	30jun2015	ABIDJAN	DJIBI	GROUNDWATER	/	0.48	2	Presence	<1	Presence		UV: Green color instead of Blue color	2	1	1	0	1	0
SODECI	AGUI KADER	SODECI	SOD-LC 90	01jul2015	01jul2015	ABIDJAN	Hôpital Général MARCORY	Piped network	0.25	0.50	<1	Absence	<1	Absence			0	0	0	0	0	0
SODECI	AGUI KADER	SODECI	SOD-LC 91	01jul2015	01jul2015	ABIDJAN	Hôpital Général KOUMASSI	Piped network	0.32	0.29	<1	Absence	<1	Absence			0	0	0	0	0	0
SODECI	AGUI KADER	SODECI	SOD-LC 92	01jul2015	01jul2015	ABIDJAN	KOUMASSI Akromianbla	Piped network	0.62	4.52	<1	Absence	<1	Absence			0	0	0	0	0	0
SODECI	AGUI KADER	SODECI	SOD-LC 93	01jul2015	01jul2015	ABIDJAN	Aéroport (cité de l'air PORT-BOUET)	Piped network	0.48	0.69	<1	Absence	<1	Absence			0	0	0	0	0	0
SODECI	AGUI KADER	SODECI	SOD-LC 94	01jul2015	01jul2015	ABIDJAN	Indénié PLATEAU	Piped network	0.10	0.55	<1	Absence	<1	Absence			0	0	0	0	0	0
SODECI	AGUI KADER	SODECI	SOD-LC 95	01jul2015	01jul2015	ABIDJAN	Station total RTI COCODY	Piped network	0.13	0.64	<1	Absence	<1	Absence			0	0	0	0	0	0
SODECI	AGUI KADER	SODECI	SOD-LC 96	01jul2015	01jul2015	ABIDJAN	Restaurant PAKO VALLON	Piped network	0.30	0.60	<1	Absence	<1	Absence			0	0	0	0	0	0
SODECI	AGUI KADER	SODECI	SOD-LC 97	01jul2015	01jul2015	ABIDJAN	Petite station TOTAL COCODY RIVIERA II	Piped network	0.05	1.79	<1	Absence	<1	Absence			0	0	0	0	0	0
SODECI	AGUI KADER	SODECI	SOD-LC 98	01jul2015	01jul2015	ABIDJAN	Cité SIR ABATTA	Piped network	0.36	1.79	<1	Absence	<1	Absence			0	0	0	0	0	0
SODECI	AGUI KADER	SODECI	SOD-LC 99	01jul2015	01jul2015	ABIDJAN	Williamsville ADJAME	Piped network	0.13	0.54	<1	Absence	<1	Absence			0	0	0	0	0	0
SODECI	AGUI KADER	SODECI	SOD-LC 100	01jul2015	01jul2015	ABIDJAN	CNPS YOPOUGON	Piped network	0.07	1.45	<1	Absence	<1	Absence			0	0	0	0	0	0
SODECI	AGUI KADER	SODECI	SOD-LC 101	01jul2015	01jul2015	ABIDJAN	Synasod TREICHVILLE	Piped network	0.28	0.56	<1	Absence	<1	Absence			0	0	0	0	0	0
SODECI	AGUI KADER	SODECI	SOD-LC 102	01jul2015	01jul2015	ABIDJAN	Palmeraie COCODY	Piped network	0.17	0.70	<1	Absence	<1	Absence			0	0	0	0	0	0
SODECI	AGUI KADER	SODECI	SOD-LC 103	01jul2015	01jul2015	ABIDJAN	Pharmacie Port-Bouet II YOPOUGON	Piped network	0.14	2.04	<1	Absence	<1	Absence			0	0	0	0	0	0
SODECI	AGUI KADER	SODECI	SOD-LC 104	01jul2015	01jul2015	ABIDJAN	Laboratoire central ADJAME	Piped network	0.16	0.43	<1	Absence	<1	Absence			0	0	0	0	0	0
SODECI	AGUI KADER	SODECI	SOD-LC 105	01jul2015	01jul2015	ABIDJAN	Martenité ATTECOUBE	Piped network	0.21	2.38	<1	Absence	<1	Absence			0	0	0	0	0	0
SODECI	AGUI KADER	SODECI	SOD-LC 106	01jul2015	01jul2015	ABIDJAN	Cité ZADY YOPOUGON	Piped network	0.22	0.46	<1	Absence	<1	Absence			0	0	0	0	0	0
SODECI	AGUI KADER	SODECI	SOD-LC 107	01jul2015	01jul2015	ABIDJAN	Station OILIBYA YOPOUGON ZI	Piped network	0.17	0.69	<1	Absence	<1	Absence			0	0	0	0	0	0
SODECI	AGUI KADER	SODECI	SOD-LC 108	01jul2015	01jul2015	ABIDJAN	ABOBO (client compteur N°221 160)	Piped network	0.19	0.65	<1	Absence	<1	Absence			0	0	0	0	0	0
SODECI	AGUI KADER	SODECI	SOD-LC 109	01jul2015	01jul2015	ABIDJAN	ABOBO (dernier lavage avant depôt SOTRA)	Piped network	0.15	6.39	<1	Absence	<1	Absence			0	0	0	0	0	0
SODECI	AGUI KADER	SODECI	SOD-LC 110	01jul2015	01jul2015	ABIDJAN	Laboratoire VAGNY-LAB COCODY	Piped network	0.38	0.64	<1	Absence	<1	Absence			0	0	0	0	0	0
SODECI	AGUI KADER	SODECI	SOD-LC 111	01jul2015	01jul2015	ABIDJAN	Sterilized water	Witness sample			<1	Absence	<1	Absence			0	0	0	0	0	0
SODECI	AGUI KADER	SODECI	SOD-LC 112	03jul2015	03jul2015	ABIDJAN	Hôpital Général MARCORY	Piped network	.5	.31	<1	Absence	<1	Absence			0	0	0	0	0	0
SODECI	AGUI KADER	SODECI	SOD-LC 113	03jul2015	03jul2015	ABIDJAN	Hôpital Général KOUMASSI	Piped network	.21	.35	<1	Absence	<1	Absence			0	0	0	0	0	0
SODECI	AGUI KADER	SODECI	SOD-LC 114	03jul2015	03jul2015	ABIDJAN	KOUMASSI Akromianbla	Piped network	.74	7.42	<1	Absence	<1	Absence			0	0	0	0	0	0
SODECI	AGUI KADER	SODECI	SOD-LC 115	03jul2015	03jul2015	ABIDJAN	Aéroport (cité de l'air PORT-BOUET)	Piped network	.71	.54	<1	Absence	<1	Absence			0	0	0	0	0	0
SODECI	AGUI KADER	SODECI	SOD-LC 116	03jul2015	03jul2015	ABIDJAN	Indénié PLATEAU	Piped network	.13	.68	<1	Absence	<1	Absence			0	0	0	0	0	0
SODECI	AGUI KADER	SODECI	SOD-LC 117	03jul2015	03jul2015	ABIDJAN	Station total RTI COCODY	Piped network	.08	1.17	<1	Absence	<1	Absence			0	0	0	0	0	0
SODECI	AGUI KADER	SODECI	SOD-LC 118	03jul2015	03jul2015	ABIDJAN	Restaurant PAKO VALLON	Piped network	.07	.65	<1	Absence	<1	Absence			0	0	0	0	0	0
SODECI	AGUI KADER	SODECI	SOD-LC 119	03jul2015	03jul2015	ABIDJAN	Petite station TOTAL COCODY RIVIERA II	Piped network	.13	.59	<1	Absence	<1	Absence			0	0	0	0	0	0
SODECI	AGUI KADER	SODECI	SOD-LC 120	03jul2015	03jul2015	ABIDJAN	Cité SIR ABATTA	Piped network	.33	1.01	<1	Absence	<1	Absence			0	0	0	0	0	0
SODECI	AGUI KADER	SODECI	SOD-LC 121	03jul2015	03jul2015	ABIDJAN	Williamsville ADJAME	Piped network	.05	1.34	<1	Absence	<1	Absence			0	0	0	0	0	0
SODECI	AGUI KADER	SODECI	SOD-LC 122	03jul2015	03jul2015	ABIDJAN	CNPS YOPOUGON	Piped network	.04	1.55	<1	Absence	<1	Absence			0	0	0	0	0	0
SODECI	AGUI KADER	SODECI	SOD-LC 123	03jul2015	03jul2015	ABIDJAN	Synasod TREICHVILLE	Piped network	.15	1.74	<1	Absence	<1	Absence			0	0	0	0	0	0
SODECI	AGUI KADER	SODECI	SOD-LC 124	03jul2015	03jul2015	ABIDJAN	Palmeraie COCODY	Piped network	.14	.77	<1	Absence	<1	Absence			0	0	0	0	0	0
SODECI	AGUI KADER	SODECI	SOD-LC 125	03jul2015	03jul2015	ABIDJAN	Pharmacie Port-Bouet II YOPOUGON	Piped network	.41	.92	<1	Absence	<1	Absence			0	0	0	0	0	0
SODECI	AGUI KADER	SODECI	SOD-LC 126	03jul2015	03jul2015	ABIDJAN	Laboratoire central ADJAME	Piped network	.08	1.46	<1	Absence	<1	Absence			0	0	0	0	0	0
SODECI	AGUI KADER	SODECI	SOD-LC 127	03jul2015	03jul2015	ABIDJAN	Martenité ATTECOUBE	Piped network	.28	1.37	<1	Absence	<1	Absence			0	0	0	0	0	0
SODECI	AGUI KADER	SODECI	SOD-LC 128	03jul2015	03jul2015	ABIDJAN	Cité ZADY YOPOUGON	Piped network	.17	.35	<1	Absence	<1	Absence			0	0	0	0	0	0
SODECI	AGUI KADER	SODECI	SOD-LC 129	03jul2015	03jul2015	ABIDJAN	Station OILIBYA YOPOUGON ZI	Piped network	.02	.97	<1	Absence	<1	Absence			0	0	0	0	0	0
SODECI	AGUI KADER	SODECI	SOD-LC 130	03jul2015	03jul2015	ABIDJAN	ABOBO (client compteur N°221 160)	Piped network	.31	.77	<1	Absence	<1	Absence			0	0	0	0	0	0
SODECI	AGUI KADER	SODECI	SOD-LC 131	03jul2015	03jul2015	ABIDJAN	ABOBO (dernier lavage avant depôt SOTRA)	Piped network	.19	1.45	<1	Absence	<1	Absence			0	0	0	0	0	0
SODECI	AGUI KADER	SODECI	SOD-LC 132	03jul2015	03jul2015	ABIDJAN	Laboratoire VAGNY-LAB COCODY	Piped network	.14	.8100000000000001	<1	Absence	<1	Absence			0	0	0	0	0	0
SODECI	VAGNY LAB	SODECI	SOD-LC 133	03jul2015	03jul2015	ABIDJAN	VAGNY LAB	Doping sample (Coliforms)			33	Presence	<1	Presence		UV: Green color instead of Blue color	33	1	1	0	1	0
SODECI	VAGNY LAB	SODECI	SOD-LC 134	03jul2015	03jul2015	ABIDJAN	VAGNY LAB	Doping sample (Coliforms)			39	Presence	<1	Presence		UV: Green color instead of Blue color	39	1	1	0	1	0
SODECI	VAGNY LAB	SODECI	SOD-LC 135	03jul2015	03jul2015	ABIDJAN	Sterilized water	Witness sample			<1	Absence	<1	Absence			0	0	0	0	0	0
SODECI	KONAN IRENE	SODECI	SOD-LC 136	08jul2015	08jul2015	NAPIE	Quartier soleil	Piped network	1.36	0.43	<1	Absence	<1	Absence			0	0	0	0	0	0
SODECI	KONAN IRENE	SODECI	SOD-LC 137	08jul2015	08jul2015	NAPIE	Quartier central	Piped network	1.32	0.26	<1	Absence	<1	Absence			0	0	0	0	0	0
SODECI	KONAN IRENE	SODECI	SOD-LC 138	08jul2015	08jul2015	KORHOGO	Université GON COULIBALY	Piped network	1.92	3.36	<1	Absence	<1	Absence			0	0	0	0	0	0
SODECI	KONAN IRENE	SODECI	SOD-LC 139	08jul2015	08jul2015	KORHOGO	Renov pressing	Piped network	2.05	1.17	<1	Absence	<1	Absence			0	0	0	0	0	0
SODECI	KONAN IRENE	SODECI	SOD-LC 140	08jul2015	08jul2015	KORHOGO	Lycée Moderne	Piped network	0.06	4.61	<1	Absence	<1	Absence			0	0	0	0	0	0
SODECI	KONAN IRENE	SODECI	SOD-LC 141	08jul2015	08jul2015	KORHOGO	Institut National d'Hygiène Publique	Piped network	1.85	1.14	<1	Absence	<1	Absence			0	0	0	0	0	0
SODECI	KONAN IRENE	SODECI	SOD-LC 142	08jul2015	08jul2015	KORHOGO	Laboratoire chimiste	Treated water	3.29	1.00	<1	Absence	<1	Absence			0	0	0	0	0	0
SODECI	KONAN IRENE	SODECI	SOD-LC 143	08jul2015	08jul2015	KORHOGO	Sterilized water	Witness sample			<1	Absence	<1	Absence			0	0	0	0	0	0
SODECI	KONAN IRENE	SODECI	SOD-LC 144	09jul2015	10jul2015	TIORO	nouveau quartier	Piped network	0.18	0.24	<1	Absence	<1	Absence			0	0	0	0	0	0
SODECI	KONAN IRENE	SODECI	SOD-LC 145	09jul2015	10jul2015	TIORO	EppTioro 1- 3	Piped network	0.32	0.16	<1	Absence	<1	Absence			0	0	0	0	0	0
SODECI	KONAN IRENE	SODECI	SOD-LC 146	09jul2015	10jul2015	GUIEMBE	GUIEMBE COCO	Piped network	0.14	2.50	3	Presence	<1	Presence		UV: Green color instead of Blue color	3	1	1	0	1	0
SODECI	KONAN IRENE	SODECI	SOD-LC 147	09jul2015	10jul2015	GUIEMBE	mairie	Piped network	0.56	0.25	2	Presence	<1	Presence		UV: Green color instead of Blue color	2	1	1	0	1	0
SODECI	KONAN IRENE	SODECI	SOD-LC 148	09jul2015	10jul2015	DIKOLODOUGOU	EPP DIKOLODOUGOU	Piped network	0.02	0.31	17	Presence	<1	Presence		UV: Green color instead of Blue color	17	1	1	0	1	0
SODECI	KONAN IRENE	SODECI	SOD-LC 149	09jul2015	10jul2015	DIKOLODOUGOU	bureau SODECI	Piped network	0.02	0.33	14	Presence	8	Presence		UV: Green color instead of Blue color	14	1	1	8	1	1
SODECI	KONAN IRENE	SODECI	SOD-LC 150	09jul2015	10jul2015	KOMBOLODOUGOU	bureau SODECI	Piped network	0.03	0.22	13	Presence	6	Presence		UV: Green color instead of Blue color	13	1	1	6	1	1
SODECI	KONAN IRENE	SODECI	SOD-LC 151	09jul2015	10jul2015	KOMBOLODOUGOU	centre ville	Piped network	0.02	0.18	23	Presence	14	Presence		UV: Green color instead of Blue color	23	1	1	14	1	1
SODECI	KONAN IRENE	SODECI	SOD-LC 152	09jul2015	10jul2015	KAGBOLODOUGOU	centre de santé	Piped network	0.42	0.12	<1	Absence	<1	Absence			0	0	0	0	0	0
SODECI	KONAN IRENE	SODECI	SOD-LC 153	09jul2015	10jul2015	KAGBOLODOUGOU	centre village	Piped network	0.27	0.16	<1	Absence	<1	Absence			0	0	0	0	0	0
SODECI	KONAN IRENE	SODECI	SOD-LC 154	09jul2015	10jul2015	SINEMANTIALI	bureau SODECI	Piped network	0.03	27.9	<1	Presence	<1	Presence		UV: Green color instead of Blue color	0	1	1	0	0	0
SODECI	KONAN IRENE	SODECI	SOD-LC 155	09jul2015	10jul2015	SINEMANTIALI	lavage au maquis bois sacré	Piped network	0.73	3.90	<1	Absence	<1	Absence			0	0	0	0	0	0
SODECI	KONAN IRENE	SODECI	SOD-LC 156	09jul2015	10jul2015	FERKE	quartier laronviara	Piped network	0.02	1.44	<1	Presence	<1	Presence		UV: Green color instead of Blue color	0	1	1	0	0	0
SODECI	KONAN IRENE	SODECI	SOD-LC 157	09jul2015	10jul2015	FERKE	Lycée Moderne	Piped network	0.36	2.44	<1	Absence	<1	Absence			0	0	0	0	0	0
SODECI	KONAN IRENE	SODECI	SOD-LC 158	09jul2015	10jul2015	FERKE	bureau SODECI	Piped network	0.03	1.14	<1	Presence	<1	Presence		UV: Green color instead of Blue color	0	1	1	0	0	0
SODECI	KONAN IRENE	SODECI	SOD-LC 159	09jul2015	10jul2015	FERKE	Sterilized water	Witness sample			<1	Absence	<1	Absence			0	0	0	0	0	0
SODECI	KONAN IRENE	SODECI	SOD-LC 160	10jul2015	11jul2015	SIRASSO	quartier Gnon	Piped network	1.32	0.43	<1	Absence	<1	Absence			0	0	0	0	0	0
SODECI	KONAN IRENE	SODECI	SOD-LC 161	10jul2015	11jul2015	SIRASSO	quartier Badrarassou	Piped network	1.25	0.73	<1	Absence	<1	Absence			0	0	0	0	0	0
SODECI	KONAN IRENE	SODECI	SOD-LC 162	10jul2015	11jul2015	SIEMPURGO	quartier Kafori	Piped network	0.08	0.58	<1	Presence	<1	Presence		UV: Green color instead of Blue color	0	1	1	0	0	0
SODECI	KONAN IRENE	SODECI	SOD-LC 163	10jul2015	11jul2015	SIEMPURGO	grande mosquée	Piped network	0.02	1.14	<1	Presence	<1	Presence		UV: Green color instead of Blue color	0	1	1	0	0	0
SODECI	KONAN IRENE	SODECI	SOD-LC 164	10jul2015	11jul2015	KASSERE	quartier Niatala	Piped network	0.03	0.18	3	Presence	2	Presence		UV: Green color instead of Blue color	3	1	1	2	1	1
SODECI	KONAN IRENE	SODECI	SOD-LC 165	10jul2015	11jul2015	KASSERE	dépôt de produits pharmaceutiques	Piped network	0.05	3.10	6	Presence	3	Presence		UV: Green color instead of Blue color	6	1	1	3	1	1
SODECI	KONAN IRENE	SODECI	SOD-LC 166	10jul2015	11jul2015	NIOFOUIN	maquis mindeba	Piped network	0.40	0.85	<1	Absence	<1	Absence			0	0	0	0	0	0
SODECI	KONAN IRENE	SODECI	SOD-LC 167	10jul2015	11jul2015	NIOFOUIN	quartier Tchebala	Piped network	0.40	0.49	<1	Absence	<1	Absence			0	0	0	0	0	0
SODECI	KONAN IRENE	SODECI	SOD-LC 168	10jul2015	11jul2015	MBENGUE	centre ville	Piped network	0.12	0.28	<1	Absence	<1	Absence			0	0	0	0	0	0
SODECI	KONAN IRENE	SODECI	SOD-LC 169	10jul2015	11jul2015	MBENGUE	station SAKA Petroleum	Piped network	0.91	0.22	<1	Absence	<1	Absence			0	0	0	0	0	0
SODECI	KONAN IRENE	SODECI	SOD-LC 170	11jul2015	11jul2015	NIELLE	quartier mission	Piped network	1.32	0.96	<1	Absence	<1	Absence			0	0	0	0	0	0
SODECI	KONAN IRENE	SODECI	SOD-LC 171	11jul2015	11jul2015	NIELLE	quartier résidentiel	Piped network	1.24	0.98	<1	Absence	<1	Absence			0	0	0	0	0	0
SODECI	KONAN IRENE	SODECI	SOD-LC 172	11jul2015	11jul2015	OUANGOLO	Lycée Moderne	Piped network	0.04	1.97	<1	Absence	<1	Absence			0	0	0	0	0	0
SODECI	KONAN IRENE	SODECI	SOD-LC 173	11jul2015	11jul2015	OUANGOLO	boulangerie TOP PAIN	Piped network	1.22	1.87	<1	Absence	<1	Absence			0	0	0	0	0	0
SODECI	KONAN IRENE	SODECI	SOD-LC 174	11jul2015	11jul2015	OUANGOLO	bureau SODECI	Piped network	0.69	10.1	<1	Absence	<1	Absence			0	0	0	0	0	0
SODECI	KONAN IRENE	SODECI	SOD-LC 175	11jul2015	11jul2015	NAMBONKAHA	centre village	Piped network	0.03	0.32	<1	Absence	<1	Absence			0	0	0	0	0	0
SODECI	KONAN IRENE	SODECI	SOD-LC 176	11jul2015	11jul2015	NAMBONKAHA	mosquée	Piped network	0.04	0.21	<1	Absence	<1	Absence			0	0	0	0	0	0
SODECI	KONAN IRENE	SODECI	SOD-LC 177	11jul2015	11jul2015	KORHOGO	Sterilized water	Witness sample			<1	Absence	<1	Absence			0	0	0	0	0	0
SODECI	VAGNY LAB	SODECI	SOD-LC 178	10jul2015	10jul2015	ABIDJAN	VAGNY LAB	Doping sample (E-Coli)			110	Presence	110	Presence		UV: Green color instead of Blue color	110	1	1	110	1	1
SODECI	VAGNY LAB	SODECI	SOD-LC 179	10jul2015	10jul2015	ABIDJAN	VAGNY LAB	Doping sample (E-Coli)			113	Presence	113	Presence		UV: Green color instead of Blue color	113	1	1	113	1	1
SODECI	VAGNY LAB	SODECI	SOD-LC 180	10jul2015	10jul2015	ABIDJAN	VAGNY LAB	Doping sample (E-Coli)			126	Presence	126	Presence		UV: Green color instead of Blue color	126	1	1	126	1	1
SODECI	VAGNY LAB	SODECI	SOD-LC 181	10jul2015	10jul2015	ABIDJAN	VAGNY LAB	Doping sample (E-Coli)			136	Presence	136	Presence		UV: Green color instead of Blue color	136	1	1	136	1	1
SODECI	VAGNY LAB	SODECI	SOD-LC 182	10jul2015	10jul2015	ABIDJAN	VAGNY LAB	Doping sample (E-Coli)			117	Presence	117	Presence		UV: Green color instead of Blue color	117	1	1	117	1	1
SODECI	VAGNY LAB	SODECI	SOD-LC 183	10jul2015	10jul2015	ABIDJAN	Sterilized water	Witness sample			<1	Absence	<1	Absence			0	0	0	0	0	0
SODECI	KONAN IRENE	LAB CENTRAL	Witness négative	6/27/2016	6/28/2016	ABIDJAN	Laboratory	Witness négative			0	Absence	0	Absence			0	0	0	0	0	0
SODECI	KONAN IRENE	LAB CENTRAL	1	27jun2016	28jun2016	TIASSALE	Laboratory	Surface water	38.8		Indénombrable	Présence	Indénombrable	Présence			5000	1	1	5000	1	1
SODECI	KONAN IRENE	LAB CENTRAL	2	27jun2016	28jun2016	TIASSALE	Pumping out (1,5m)	Surface water	191		Indénombrable	Présence	Indénombrable	Présence			5000	1	1	5000	1	1
SODECI	KONAN IRENE	LAB CENTRAL	3	27jun2016	28jun2016	RUBINO	Laboratory	Surface water	0.65		Indénombrable	Présence	Indénombrable	Présence			5000	1	1	5000	1	1
SODECI	KONAN IRENE	LAB CENTRAL	4	27jun2016	28jun2016	RUBINO	Pumping out 2m	Surface water	6.63		Indénombrable	Présence	Indénombrable	Présence			5000	1	1	5000	1	1
SODECI	KONAN IRENE	LAB CENTRAL	5	27jun2016	28jun2016	AGBOVILLE	Laboratory	Surface water	34.4		Indénombrable	Présence	Indénombrable	Présence			5000	1	1	5000	1	1
SODECI	KONAN IRENE	LAB CENTRAL	6	27jun2016	28jun2016	AGBOVILLE	Pumping out 3m	Surface water	34.9		Indénombrable	Présence	Indénombrable	Présence			5000	1	1	5000	1	1
SODECI	KONAN IRENE	LAB CENTRAL	Witness négative	30jun2016	30jun2016	ABIDJAN	Laboratory	Witness négative			0	Absence	0	Absence			0	0	0	0	0	0
SODECI	KONAN IRENE	LAB CENTRAL	Doping sample (E. Coli)	6/30/2016	30jun2016	ABIDJAN	Laboratory	Doping sample (E. Coli)				Indénombrable		Présence					1		1	1
SODECI	KONAN IRENE	LAB CENTRAL	A.N F2	30jun2016	30jun2016	ABIDJAN	Adjamé Nord	GROUNDWATER	1.07		0	Absence	0	Absence			0	0	0	0	0	0
SODECI	KONAN IRENE	LAB CENTRAL	Filtisac F17	30jun2016	30jun2016	ABIDJAN	Filtisac	GROUNDWATER	0.21		0	Absence	0	Absence			0	0	0	0	0	0
SODECI	KONAN IRENE	LAB CENTRAL	N.R 16	30jun2016	30jun2016	ABIDJAN	Nord Riviera	GROUNDWATER	0.47		0	Absence	0	Absence			0	0	0	0	0	0
SODECI	KONAN IRENE	LAB CENTRAL	Z.E F10	30jun2016	30jun2016	ABIDJAN	Zone Est	GROUNDWATER	0.51		2	Présence	2	Absence			2	1	0	2	1	1
SODECI	KONAN IRENE	LAB CENTRAL	R.C F9	30jun2016	30jun2016	ABIDJAN	Riviera Centre	GROUNDWATER	0.29		4	Présence	4	Absence			4	1	0	4	1	1
SODECI	KONAN IRENE	LAB CENTRAL	DJIBI F1	30jun2016	30jun2016	ABIDJAN	DJIBI	GROUNDWATER	0.67		3	Présence	3	Absence			3	1	0	3	1	1
SDE			1	12jul2015		Dakar 2 Zone 2	BF Thiaroye / Mer		.15		0	P	0	A			0	1	0	0	0	0
SDE			2	12jul2015		Dakar 2 Zone 2	BF Sant yalla		.17		0	A	0	A			0	0	0	0	0	0
SDE			3	12jul2015		Dakar 2 Zone 2	BF Mbatal		.15		0	A	0	A			0	0	0	0	0	0
SDE			4	12jul2015		Dakar 2 Zone 2	BF Fass MBao		.17		0	A	0	A			0	0	0	0	0	0
SDE			5	12jul2015		Dakar 2 Zone 2	BF Boune		.15		0	A	0	A			0	0	0	0	0	0
SDE			6	12jul2015		Dakar 2 Zone 2	BF marché Thiaroye		.15		0	A	0	A			0	0	0	0	0	0
SDE			7	12jul2015		Dakar 2 Zone 2	BF Téne bi		.24		0	A	0	A			0	0	0	0	0	0
SDE			8	12jul2015		Dakar 2 Zone 2	BF Tally Bou Mack		.15		0	A	0	A			0	0	0	0	0	0
SDE			9	12jul2015		Dakar 2 Zone 2	Robinet villa n°76 Malika		.16		0	A	0	A			0	0	0	0	0	0
SDE			10	12jul2015		Dakar 2 Zone 2	BF Ecole 10		.17		0	A	0	A			0	0	0	0	0	0
SDE			11	12jul2015		Dakar 2 Zone 2	BF route Sam Sam		.14		0	A	0	A			0	0	0	0	0	0
SDE			12	13jul2015		STLouis	Université		.65		0	A	0	A			0	0	0	0	0	0
SDE			13	13jul2015		STLouis	Ngallèle		.95		0	A	0	A			0	0	0	0	0	0
SDE			14	13jul2015		STLouis	Usine de khor		1.2		0	A	0	A			0	0	0	0	0	0
SDE			15	13jul2015		STLouis	CE Sor		1		0	A	0	A			0	0	0	0	0	0
SDE			16	13jul2015		STLouis	Ndiolofène		.85		0	A	0	A			0	0	0	0	0	0
SDE			17	13jul2015		STLouis	Pointe Nord		.6		0	A	0	A			0	0	0	0	0	0
SDE			18	13jul2015		STLouis	Goxou Mbathie		.4		0	A	0	A			0	0	0	0	0	0
SDE			19	13jul2015		STLouis	Guet Ndar		.65		0	A	0	A			0	0	0	0	0	0
SDE			20	13jul2015		STLouis	Pointe Sud		.7		0	A	0	A			0	0	0	0	0	0
SDE			21	13jul2015		STLouis	Pikine		.75		0	A	0	A			0	0	0	0	0	0
SDE			22	13jul2015		STLouis	Tassimère		.5		0	A	0	A			0	0	0	0	0	0
SDE			23	13jul2015		STLouis	Gandiol		.4		0	A	0	A			0	0	0	0	0	0
SDE			24	13jul2015		STLouis	Rao		.6		0	A	0	A			0	0	0	0	0	0
SDE			25	13jul2015		STLouis	Fass Ngom		.65		0	A	0	A			0	0	0	0	0	0
SDE			26	13jul2015		STLouis	Mpal		.75		0	A	0	A			0	0	0	0	0	0
SDE			27	13jul2015		STLouis	Maka Fall		.75		0	A	0	A			0	0	0	0	0	0
SDE			28	13jul2015		STLouis	Baralé		.8		0	A	0	A			0	0	0	0	0	0
SDE			29	13jul2015		STLouis	Y.DENG		.8		0	A	0	A			0	0	0	0	0	0
SDE			30	13jul2015		STLouis	Massar DIOP		.85		0	A	0	A			0	0	0	0	0	0
SDE			31	13jul2015		STLouis	Ndiock SALL		.95		0	A	0	A			0	0	0	0	0	0
SDE			32	13jul2015		Thies	Sortie R3		1.5		0	A	0	A			0	0	0	0	0	0
SDE			33	13jul2015		Thies	Sortie R5		1.2		0	A	0	A			0	0	0	0	0	0
SDE			34	13jul2015		Thies	Sortie R4		1.3		0	A	0	A			0	0	0	0	0	0
SDE			35	13jul2015		Thies	BF François Dione		.75		0	A	0	A			0	0	0	0	0	0
SDE			36	13jul2015		Thies	BF Souley SY		.66		0	A	0	A			0	0	0	0	0	0
SDE			37	13jul2015		Thies	BF Thiaw Dégueune		.68		0	A	0	A			0	0	0	0	0	0
SDE			38	13jul2015		Thies	BF Marième Diagne		.52		0	A	0	A			0	0	0	0	0	0
SDE			39	13jul2015		Thies	BF Mamadou Keita		.78		0	A	0	A			0	0	0	0	0	0
SDE			40	13jul2015		Thies	Route Mont Rolland		.76		0	A	0	A			0	0	0	0	0	0
SDE			41	13jul2015		Thies	BF Goor Mack Ndiaye		.8		0	A	0	A			0	0	0	0	0	0
SDE			42	13jul2015		Thies	Sortie CE R4		1.1		0	A	0	A			0	0	0	0	0	0
SDE			43	13jul2015		Thies	BF Awa Ndiaye		.65		0	A	0	A			0	0	0	0	0	0
SDE			44	13jul2015		Thies	Villa Ibou DIOUF		.62		0	A	0	A			0	0	0	0	0	0
SDE			45	13jul2015		Thies	BF Pape DIOP		.67		0	A	0	A			0	0	0	0	0	0
SDE			46	13jul2015		Thies	Fatou BA Niang		.7		0	A	0	A			0	0	0	0	0	0
SDE			47	13jul2015		Thies	BF Cheikh POUYE		.68		0	A	0	A			0	0	0	0	0	0
SDE			48	13jul2015		Thies	BF Seydou Nourou Baal		.8		0	A	0	A			0	0	0	0	0	0
SDE			49	13jul2015		Thies	Chez Ndiamé DIOP		.58		0	A	0	A			0	0	0	0	0	0
SDE			50	13jul2015		Thies	BF Amadou MBAYE		.71		0	A	0	A			0	0	0	0	0	0
SDE			51	13jul2015		Thies	BF Fa Ndiaye Seck		.6899999999999999		0	A	0	A			0	0	0	0	0	0
SDE			52	14jul2015		Dakar 2 Zone 1	Pikine tally bou mack		.15		0	P	0	A			0	1	0	0	0	0
SDE			53	14jul2015		Dakar 2 Zone 1	Pikine Icotaf		.11		0	P	0	A			0	1	0	0	0	0
SDE			54	14jul2015		Dakar 2 Zone 1	BF marché Lambada		2.2		0	A	0	A			0	0	0	0	0	0
SDE			55	14jul2015		Dakar 2 Zone 1	Agence sect 6		.1		0	A	0	A			0	0	0	0	0	0
SDE			56	14jul2015		Dakar 2 Zone 1	BF Nietty Mbar		2.2		0	A	0	A			0	0	0	0	0	0
SDE			57	14jul2015		Dakar 2 Zone 1	Pikine Lansar		2.2		0	A	0	A			0	0	0	0	0	0
SDE			58	14jul2015		Dakar 2 Zone 1	Wakhinane Nimzatt		.1		0	A	0	A			0	0	0	0	0	0
SDE			59	14jul2015		Dakar 2 Zone 1	PA U 6		.15		0	A	0	A			0	0	0	0	0	0
SDE			60	14jul2015		Dakar 2 Zone 1	PA U 16		.17		0	A	0	A			0	0	0	0	0	0
SDE			61	14jul2015		Dakar 2 Zone 1	HLM grand Médine		.1		0	A	0	A			0	0	0	0	0	0
SDE			62	14jul2015		Dakar 2 Zone 1	PAU 22		.11		0	A	0	A			0	0	0	0	0	0
SDE			63	14jul2015		Dakar 2 Zone 1	Bonna à Thiaroye		.31		0	A	0	A			0	0	0	0	0	0
SDE			64	14jul2015		Dakar 2 Zone 1	Sortie usine thiaroye		2.2		0	A	0	A			0	0	0	0	0	0
SDE			65	15jul2015		Dakar 1 Zone 1	ALG au Point B		.11		0	A	0	A			0	0	0	0	0	0
SDE			66	15jul2015		Dakar 1 Zone 1	Sortie usine Point B		.53		0	A	0	A			0	0	0	0	0	0
SDE			67	15jul2015		Dakar 1 Zone 1	Camp Abdou DIASSE		.15		0	A	0	A			0	0	0	0	0	0
SDE			68	15jul2015		Dakar 1 Zone 1	BF Aissata Dione		.59		0	A	0	A			0	0	0	0	0	0
SDE			69	15jul2015		Dakar 1 Zone 1	Secteur 4		.54		0	A	0	A			0	0	0	0	0	0
SDE			70	15jul2015		Dakar 1 Zone 1	Centre médical régional		.11		0	A	0	A			0	0	0	0	0	0
SDE			71	15jul2015		Dakar 1 Zone 1	Zone Sud port		.17		0	A	0	A			0	0	0	0	0	0
SDE			72	15jul2015		Dakar 1 Zone 1	Départ Gorée		.39		0	A	0	A			0	0	0	0	0	0
SDE			73	15jul2015		Dakar 1 Zone 1	Sortie réservoirs		.61		0	A	0	A			0	0	0	0	0	0
SDE			74	15jul2015		Dakar 1 Zone 1	Secteur 1		.64		0	A	0	A			0	0	0	0	0	0
SDE			75	15jul2015		Dakar 1 Zone 1	BF Yally NDIAYE		.42		0	A	0	A			0	0	0	0	0	0
SDE			76	15jul2015		Dakar 1 Zone 1	Gueule tapée		.45		0	A	0	A			0	0	0	0	0	0
SDE			77	15jul2015		Dakar 1 Zone 1	Sortie mamelles		.8		0	A	0	A			0	0	0	0	0	0
SDE			78	15jul2015		Dakar 1 Zone 1	Mermoz ENEA		.61		0	A	0	A			0	0	0	0	0	0
SDE			79	15jul2015		Dakar 1 Zone 1	Almadies		.55		0	A	0	A			0	0	0	0	0	0
SDE			80	15jul2015		Dakar 1 Zone 1	Ouakam		.58		0	A	0	A			0	0	0	0	0	0
SDE			81	15jul2015		Dakar 1 Zone 1	Karack		.21		0	A	0	A			0	0	0	0	0	0
SDE			82	15jul2015		Mbour	Sortie CE R2		.72		0	A	0	A			0	0	0	0	0	0
SDE			83	15jul2015		Mbour	Route de Joal		.7		0	A	0	A			0	0	0	0	0	0
SDE			84	15jul2015		Mbour	BF Awa Ndiaye		.65		0	A	0	A			0	0	0	0	0	0
SDE			85	15jul2015		Mbour	BF Lobe FALL		.66		0	A	0	A			0	0	0	0	0	0
SDE			86	15jul2015		Mbour	BF Moussa SAKHO		.67		0	A	0	A			0	0	0	0	0	0
SDE			87	15jul2015		Mbour	BF Khadidiatou		.59		0	A	0	A			0	0	0	0	0	0
SDE			88	15jul2015		Mbour	Villa Omar SAKHO		.6		0	A	0	A			0	0	0	0	0	0
SDE			89	15jul2015		Mbour	Villa Abdoulaye SY		.61		0	A	0	A			0	0	0	0	0	0
SDE			90	15jul2015		Mbour	BF Mamadou POUYE		.59		0	A	0	A			0	0	0	0	0	0
SDE			91	15jul2015		Mbour	BF Betty LACONNE		.53		0	A	0	A			0	0	0	0	0	0
SDE			92	15jul2015		Mbour	BF Cheikh NDIAYE		.55		0	A	0	A			0	0	0	0	0	0
SDE			93	15jul2015		Mbour	Maguette NIANG		.57		0	A	0	A			0	0	0	0	0	0
SDE			94	15jul2015		Mbour	BF Dial FALL		.49		0	A	0	A			0	0	0	0	0	0
SDE			95	15jul2015		Mbour	Samba KA		.52		0	A	0	A			0	0	0	0	0	0
SDE			96	15jul2015		Mbour	BF Souleymane SOW		.57		0	A	0	A			0	0	0	0	0	0
SDE			97	19jul2015		Dakar 2 Zone 3	Chez Diarra BA Malika		.6899999999999999		0	A	0	A			0	0	0	0	0	0
SDE			98	19jul2015		Dakar 2 Zone 3	Villa n°231 Cité S Malika		.55		0	A	0	A			0	0	0	0	0	0
SDE			99	19jul2015		Dakar 2 Zone 3	Route de la mer Malika		.49		0	A	0	A			0	0	0	0	0	0
SDE			100	19jul2015		Dakar 2 Zone 3	Samba SEYE Yeumbel		.5600000000000001		0	A	0	A			0	0	0	0	0	0
SDE			101	19jul2015		Dakar 2 Zone 3	BF Fass 2 Thiaroye		.66		0	A	0	A			0	0	0	0	0	0
SDE			102	19jul2015		Dakar 2 Zone 3	BF Hamdalaye 3		.21		0	A	0	A			0	0	0	0	0	0
SDE			103	19jul2015		Dakar 2 Zone 3	BF Pikine rue 10		.2		0	A	0	A			0	0	0	0	0	0
SDE			104	19jul2015		Dakar 2 Zone 3	BF Marché zinc Pikine		.2		0	A	0	A			0	0	0	0	0	0
SDE			105	19jul2015		Dakar 2 Zone 3	BF Mamadou Wakhinane		.55		0	A	0	A			0	0	0	0	0	0
SDE			106	19jul2015		Dakar 2 Zone 3	Sect LMN Wakhinane		.71		0	A	0	A			0	0	0	0	0	0
SDE			107	19jul2015		Dakar 2 Zone 3	BF Nimzatt Wakhinane		.29		0	A	0	A			0	0	0	0	0	0
SDE			108	19jul2015		Dakar 2 Zone 3	BF Mamadou Parc		.26		0	A	0	A			0	0	0	0	0	0
SDE			109	19jul2015		Dakar 2 Zone 3	BF Cité Sores		.5		0	A	0	A			0	0	0	0	0	0
SDE			110	20jul2015		Dakar 2 Zone 4	Fith Mith		.31		0	A	0	A			0	0	0	0	0	0
SDE			111	20jul2015		Dakar 2 Zone 4	BF Bollé FALL Golf sud		.47		0	P	0	A			0	1	0	0	0	0
SDE			112	20jul2015		Dakar 2 Zone 4	BF Aida LO Médina G		1.72		4	P	0	A			4	1	0	0	1	0
SDE			113	20jul2015		Dakar 2 Zone 4	BF Médina Gounass		1.92		0	A	0	A			0	0	0	0	0	0
SDE			114	20jul2015		Dakar 2 Zone 4	BF Mamadou TOURE		.66		0	A	0	A			0	0	0	0	0	0
SDE			115	20jul2015		Dakar 2 Zone 4	BF Amadou DIOP		.23		0	A	0	A			0	0	0	0	0	0
SDE			116	20jul2015		Dakar 2 Zone 4	BF Aida NIANG		.21		0	A	0	A			0	0	0	0	0	0
SDE			117	20jul2015		Dakar 2 Zone 4	BF B.GOUDIABY		.2		0	A	0	A			0	0	0	0	0	0
SDE			118	20jul2015		Dakar 2 Zone 4	BF Abdoul GADIO		.23		0	A	0	A			0	0	0	0	0	0
SDE			119	20jul2015		Dakar 2 Zone 4	BF Malamine		.2		0	A	0	A			0	0	0	0	0	0
SDE			120	20jul2015		Dakar 2 Zone 4	BF Mame Ngor FAYE		.26		0	A	0	A			0	0	0	0	0	0
SDE			121	20jul2015		Dakar 2 Zone 4	BF Maimouna		.22		0	A	0	A			0	0	0	0	0	0
SDE			122	20jul2015		Dakar 2 Zone 4	Cité Fayçal		.16		0	A	0	A			0	0	0	0	0	0
SDE			123	20jul2015		Dakar 2 Zone 4	Dalifort		.19		3	P	0	A			3	1	0	0	1	0
SDE			124	20jul2015		Fatick	Sortie CE		.86		0	A	0	A			0	0	0	0	0	0
SDE			125	20jul2015		Fatick	BF Bassirou FAYE		.8100000000000001		0	A	0	A			0	0	0	0	0	0
SDE			126	20jul2015		Fatick	BF Peulgha		.79		0	A	0	A			0	0	0	0	0	0
SDE			127	20jul2015		Fatick	BF Ndiaye Ndiaye		.75		0	A	0	A			0	0	0	0	0	0
SDE			128	20jul2015		Fatick	BF Escale		.78		0	A	0	A			0	0	0	0	0	0
SDE			129	20jul2015		Fatick	BF Ndiouck		.72		0	A	0	A			0	0	0	0	0	0
SDE			130	20jul2015		Fatick	BF Fatick 2		.67		0	A	0	A			0	0	0	0	0	0
SDE			131	20jul2015		Fatick	BF Saignon		.7		0	A	0	A			0	0	0	0	0	0
SDE			132	20jul2015		Diakhao	BF Astou FAYE		.62		0	A	0	A			0	0	0	0	0	0
SDE			133	20jul2015		Gossas	Sortie CE		.52		0	A	0	A			0	0	0	0	0	0
SDE			134	20jul2015		Gossas	BF Oulimata TRAORE		.45		0	A	0	A			0	0	0	0	0	0
SDE			135	20jul2015		Guinguinéo	Sortie CE		1.06		0	A	0	A			0	0	0	0	0	0
SDE			136	20jul2015		Guinguinéo	BF Babacar DIOP		.96		0	A	0	A			0	0	0	0	0	0
SDE			137	20jul2015		Guinguinéo	BF Daour NDIAYE		.45		0	A	0	A			0	0	0	0	0	0
SDE			138	20jul2015		Kaolack	BF Cheikh SIMAL		.99		0	A	0	A			0	0	0	0	0	0
SDE			139	20jul2015		Kaolack	BF Nar DIOP		.97		16	P	0	A			16	1	0	0	1	0
SDE			140	20jul2015		Kaolack	BF Clinique Diarra		.98		0	A	0	A			0	0	0	0	0	0
SDE			141	20jul2015		Kaolack	BF Khoudia MBAYE		1.02		0	A	0	A			0	0	0	0	0	0
SDE			142	20jul2015		Kaolack	BF Franco arabe		.98		8	P	0	A			8	1	0	0	1	0
SDE			143	20jul2015		Kaolack	BF Mohamed LO		1.06		0	A	0	A			0	0	0	0	0	0
SDE			144	20jul2015		Kaolack	BF Coumba AMAR		.96		0	A	0	A			0	0	0	0	0	0
SDE			145	20jul2015		Kaolack	BF Samba MBOTH		.98		0	A	0	A			0	0	0	0	0	0
SDE			146	20jul2015		Kaolack	BF Bocar DIALLO		.97		2	P	0	P			2	1	1	0	1	0
SDE			147	20jul2015		Kaolack	BF Lansana DIARRA		1.05		0	A	0	A			0	0	0	0	0	0
SDE			148	20jul2015		Kaolack	BF Amadou D. FALL		.97		0	A	0	A			0	0	0	0	0	0
SDE			149	20jul2015		Tamba	Seminaire		1.96		0	A	0	A			0	0	0	0	0	0
SDE			150	20jul2015		Tamba	Hotel relais		1		0	A	0	A			0	0	0	0	0	0
SDE			151	20jul2015		Tamba	Boulangerie Gounass		2.09		0	A	0	A			0	0	0	0	0	0
SDE			152	20jul2015		Tamba	BF Médina Coura		1.89		0	A	0	A			0	0	0	0	0	0
SDE			153	20jul2015		Tamba	Diallobougou		1.76		0	A	0	A			0	0	0	0	0	0
SDE			154	20jul2015		Tamba	village SOS		2.08		0	A	0	A			0	0	0	0	0	0
SDE			155	20jul2015		Tamba	Gouye		1.84		0	A	0	A			0	0	0	0	0	0
SDE			156	20jul2015		Tamba	BF Quinzabougou		1.67		0	P	0	A			0	1	0	0	0	0
SDE			157	20jul2015		Tamba	Aéroport		1.54		0	A	0	A			0	0	0	0	0	0
SDE			158	20jul2015		Tamba	TambaDIALLO		1.8		0	P	0	A			0	1	0	0	0	0
SDE			159	20jul2015		Tamba	Abattoir		1.27		0	A	0	A			0	0	0	0	0	0
SDE			160	20jul2015		Tamba	Saré guilel		1.95		0	A	0	A			0	0	0	0	0	0
SDE			161	20jul2015		Dakar 1 Zone 2	Dieuppeul		.1		0	A	0	A			0	0	0	0	0	0
SDE			162	20jul2015		Dakar 1 Zone 2	Liberté 4		.11		0	A	0	A			0	0	0	0	0	0
SDE			163	20jul2015		Dakar 1 Zone 2	Secteur 5		.1		0	A	0	A			0	0	0	0	0	0
SDE			164	20jul2015		Dakar 1 Zone 2	Baobabs		.15		0	A	0	A			0	0	0	0	0	0
SDE			165	20jul2015		Dakar 1 Zone 2	BF Kairé Gd DK		.2		0	A	0	A			0	0	0	0	0	0
SDE			166	20jul2015		Dakar 1 Zone 2	Liberté 6		.1		0	P	0	A			0	1	0	0	0	0
SDE			166	20jul2015		Dakar 1 Zone 2	CPI		.1		0	A	0	A			0	0	0	0	0	0
SDE			167	20jul2015		Dakar 1 Zone 2	Sacré cœur		.11		0	A	0	A			0	0	0	0	0	0
SDE			168	20jul2015		Dakar 1 Zone 2	Point E		.15		0	A	0	A			0	0	0	0	0	0
SDE			169	20jul2015		Dakar 1 Zone 2	Zone B		.11		0	A	0	A			0	0	0	0	0	0
SDE			170	20jul2015		Dakar 1 Zone 2	Fass louveau		.25		0	A	0	A			0	0	0	0	0	0
SDE			171	20jul2015		Dakar 1 Zone 2	Centre de Bopp		.1		0		0	A			0		0	0	0	0
SDE			172	20jul2015		Dakar 1 Zone 2	Cité port		.27		0	A	0	A			0	0	0	0	0	0
SDE			173	20jul2015		Dakar 1 Zone 2	Grand yoff		.27		0	A	0	A			0	0	0	0	0	0
SDE			174	22jul2015		Bargny	Yenne		.25		0	A	0	A			0	0	0	0	0	0
SDE			175	22jul2015		Bargny	Sendou		.22		0	P	0	A			0	1	0	0	0	0
SDE			176	22jul2015		Sebikhotane	Diamgnadio		.2		0	A	0	A			0	0	0	0	0	0
SDE			177	22jul2015		Sangalkam	BF Beer		.2		0	A	0	A			0	0	0	0	0	0
SDE			178	22jul2015		Sangalkam	Niague tawfekh		.25		0	A	0	A			0	0	0	0	0	0
SDE			179	22jul2015		Rufisque	BF Fatou Ndiaye		.2		0	A	0	A			0	0	0	0	0	0
SDE			180	22jul2015		Louga ALG	Maka Bra Gueye		.38		0	A	0	A			0	0	0	0	0	0
SDE			181	22jul2015		Louga ALG	BF Pallé Fall		.37		4	P	0	P			4	1	1	0	1	0
SDE			182	22jul2015		Louga ALG	BF Niomré		.38		0	A	0	A			0	0	0	0	0	0
SDE			183	22jul2015		Louga ALG	BF Ndame LO		.32		0		0	A			0		0	0	0	0
SDE			184	22jul2015		Louga ALG	BF Ndiéry BA		.3		15	P	3	P			15	1	1	3	1	1
SDE			185	22jul2015		Louga ALG	BF keur Boumi		.28		0	P	0	A			0	1	0	0	0	0
SDE			186	22jul2015		Louga ALG	BF Ngana SALL		.22		0	A	0	A			0	0	0	0	0	0
SDE			187	22jul2015		Louga ALG	BF Bademe DIENG		.26		8	P	0	A			8	1	0	0	1	0
SDE			188	22jul2015		Louga ALG	Sortie CE N°3		.44		0	A	0	A			0	0	0	0	0	0
SDE			189	22jul2015		Louga ALG	BF KSL Sud		.33		0	A	0	A			0	0	0	0	0	0
SDE			190	22jul2015		Louga ALG	BF Ndiang FALL		.33		0	A	0	A			0	0	0	0	0	0
SDE			1	28jun2016			Temoin positif ( Coliformes totaux + Escherchia coli)		N/A		> 100	P	> 100	P			5000	1	1	5000	1	1
SDE			2	28jun2016			Temoin negatif		N/A		0	A	0	A			0	0	0	0	0	0
SDE			3	28jun2016		STLouis	Eau brute de reserve de Bango		N/A		> 100	P	> 100	P			5000	1	1	5000	1	1
SDE			4	29jun2016		Richard Toll	Eau brute de surface		N/A		> 100	P	> 100	P			5000	1	1	5000	1	1
SDE			5	29jun2016		Dagana	Eau brute de surface		N/A		> 100	P	> 100	P			5000	1	1	5000	1	1
SDE			6	29jun2016		Podor	Eau brute de surface		N/A		> 100	P	> 100	P			5000	1	1	5000	1	1
SDE			7	30jun2016		Ngnith	Eau brute de surface		N/A		> 100	P	> 100	P			5000	1	1	5000	1	1
SDE			8	30jun2016		Keur Momar SARR	Eau brute de surface		N/A		> 100	P	> 100	P			5000	1	1	5000	1	1
SDE			9	28jun2016		Bassin de retention	Eau brute de surface		N/A		> 100	P	> 100	P			5000	1	1	5000	1	1
SDE			10	12jun2016			Temoin positif ( Coliformes totaux + Escherchia coli)		N/A		> 100	P	> 100	P			5000	1	1	5000	1	1
SDE			11	12jun2016			Temoin negatif		N/A		0	A	0	A			0	0	0	0	0	0
SDE			12	12jul2016		Puits n°1	Eau brute		N/A		> 100	P	21	P			5000	1	1	21	1	1
SDE			13	12jul2016		Puits n°2	Eau brute		N/A		> 100	P	10	P			5000	1	1	10	1	1
SDE			14	14jul2016		Lac n°1	Eau brute de surface		N/A		> 100	P	> 100	P			5000	1	1	5000	1	1
SDE			15	14jul2016		Lac n°2	Eau brute de surface		N/A		> 100	P	> 100	P			5000	1	1	5000	1	1
SDE			16	16jul2016		Puits n°3	Eau brute		N/A		> 100	P	21	P			5000	1	1	21	1	1
SDE			17	16jul2016		Puits n°4	Eau brute		N/A		> 100	P	10	P			5000	1	1	10	1	1
SDE			18	19jul2016		Puits n°5	Eau brute		N/A		> 100	P	21	P			5000	1	1	21	1	1
SDE			19	19jul2016		Puits n°6	Eau brute		N/A		> 100	P	10	P			5000	1	1	10	1	1
SDE			20	19jul2016		Puits n°7	Eau brute		N/A		> 100	P	10	P			5000	1	1	10	1	1
ONEA	Marcel KANTAGBA	LCO	1	03/06/2015	03/06/2015	OUAGA	T1	Treatment plant	2.4		0	Absent	0	Absent			0	0	0	0	0	0
ONEA	Marcel KANTAGBA	LCO	2	03/06/2015	03/06/2015	OUAGA	T3	Treatment plant	.2	4	0	Absent	0	Absent			0	0	0	0	0	0
ONEA	Marcel KANTAGBA	LCO	3	03/06/2015	03/06/2015	OUAGA	UCD	Treatment plant	.2	.3	12	Present	0	Absent	Renforcement de la chloration	Chlore insuffisant	12	1	0	0	1	0
ONEA	Marcel KANTAGBA	LCO	4	03/06/2015	03/06/2015	OUAGA	RF	Reservoir	2.3	3.3	0	Absent	0	Absent			0	0	0	0	0	0
ONEA	Marcel KANTAGBA	LCO	5	03/06/2015	03/06/2015	OUAGA	BF932	piped network	.4	4.6	0	Absent	0	Absent			0	0	0	0	0	0
ONEA	Marcel KANTAGBA	LCO	6	03/06/2015	03/06/2015	OUAGA	BF28	piped network	.5	2.4	0	Absent	0	Absent			0	0	0	0	0	0
ONEA	Marcel KANTAGBA	LCO	7	03/06/2015	03/06/2015	OUAGA	BF11	piped network	.4	1.4	0	Absent	0	Absent			0	0	0	0	0	0
ONEA	Marcel KANTAGBA	LCO	8	03/06/2015	03/06/2015	OUAGA	BF04	piped network	.6	1.4	0	Absent	0	Absent			0	0	0	0	0	0
ONEA	Marcel KANTAGBA	LCO	9	03/06/2015	03/06/2015	OUAGA	BF305	piped network	.3	2.5	0	Absent	0	Absent			0	0	0	0	0	0
ONEA	Marcel KANTAGBA	LCO	10	03/06/2015	03/06/2015	OUAGA	BF302	piped network	.5	2.7	0	Absent	0	Absent			0	0	0	0	0	0
ONEA	Marcel KANTAGBA	LCO	11	03/06/2015	03/06/2015	OUAGA	BF228	piped network	.1	2.7	0	Absent	0	Absent			0	0	0	0	0	0
ONEA	Marcel KANTAGBA	LCO	12	03/06/2015	03/06/2015	OUAGA	BF311	piped network	.3	2.2	0	Absent	0	Absent			0	0	0	0	0	0
ONEA	Marcel KANTAGBA	LCO	13	03/06/2015	03/06/2015	OUAGA	BF19	piped network	.1	3	0	Absent	0	Absent			0	0	0	0	0	0
ONEA	Marcel KANTAGBA	LCO	14	03/06/2015	03/06/2015	OUAGA	BF33	piped network	.5	3.3	0	Absent	0	Absent			0	0	0	0	0	0
ONEA	Marcel KANTAGBA	LCO	15	03/06/2015	03/06/2015	OUAGA	BF59	piped network	.9	3.5	0	Absent	0	Absent			0	0	0	0	0	0
ONEA	Marcel KANTAGBA	LCO	16	03/06/2015	03/06/2015	OUAGA	BF22	piped network	1	3.2	0	Absent	0	Absent			0	0	0	0	0	0
ONEA	Marcel KANTAGBA	LCO	17	03/06/2015	03/06/2015	OUAGA	RA	Reservoir	.7	3.2	0	Absent	0	Absent			0	0	0	0	0	0
ONEA	Marcel KANTAGBA	LCO	18	03/06/2015	03/06/2015	OUAGA	R7	Reservoir	.8	3.2	0	Absent	0	Absent			0	0	0	0	0	0
ONEA	Marcel KANTAGBA	LCO	19	04/06/2015	04/06/2015	OUAGA	T1	Treatment plant	.8	3.2	3	Present	0	Absent	Renforcement de la chloration	Chlore insuffisant, turbidité élevée	3	1	0	0	1	0
ONEA	Marcel KANTAGBA	LCO	20	04/06/2015	04/06/2015	OUAGA	T2	Treatment plant	1	2.1	1	Present	0	Absent			1	1	0	0	1	0
ONEA	Marcel KANTAGBA	LCO	21	04/06/2015	04/06/2015	OUAGA	UCD	Treatment plant	.1	4.7	>100	Present	0	Absent			5000	1	0	0	1	0
ONEA	Marcel KANTAGBA	LCO	22	04/06/2015	04/06/2015	OUAGA	RF	Reservoir	.8	3.8	0	Absent	0	Absent			0	0	0	0	0	0
ONEA	Marcel KANTAGBA	LCO	23	04/06/2015	04/06/2015	OUAGA	BF319	piped network	.9	2.5	0	Absent	0	Absent			0	0	0	0	0	0
ONEA	Marcel KANTAGBA	LCO	24	04/06/2015	04/06/2015	OUAGA	BF328	piped network	.8	2.4	0	Absent	0	Absent			0	0	0	0	0	0
ONEA	Marcel KANTAGBA	LCO	25	04/06/2015	04/06/2015	OUAGA	BF555	piped network	.7	2.4	0	Absent	0	Absent			0	0	0	0	0	0
ONEA	Marcel KANTAGBA	LCO	26	04/06/2015	04/06/2015	OUAGA	BF342	piped network	.7	2.2	0	Absent	0	Absent			0	0	0	0	0	0
ONEA	Marcel KANTAGBA	LCO	27	04/06/2015	04/06/2015	OUAGA	BF346	piped network	.7	.4	0	Absent	0	Absent			0	0	0	0	0	0
ONEA	Marcel KANTAGBA	LCO	28	04/06/2015	04/06/2015	OUAGA	BF358	piped network	.8	2.1	0	Absent	0	Absent			0	0	0	0	0	0
ONEA	Marcel KANTAGBA	LCO	29	04/06/2015	04/06/2015	OUAGA	DS	piped network	.8	1.8	0	Absent	0	Absent			0	0	0	0	0	0
ONEA	Marcel KANTAGBA	LCO	30	04/06/2015	04/06/2015	OUAGA	BF08	piped network	.8	1.7	0	Absent	0	Absent			0	0	0	0	0	0
ONEA	Marcel KANTAGBA	LCO	31	04/06/2015	04/06/2015	OUAGA	BF07	piped network	.8	1.7	0	Absent	0	Absent			0	0	0	0	0	0
ONEA	Marcel KANTAGBA	LCO	32	04/06/2015	04/06/2015	OUAGA	BF39	piped network	.7	1.7	0	Absent	0	Absent			0	0	0	0	0	0
ONEA	Marcel KANTAGBA	LCO	33	04/06/2015	04/06/2015	OUAGA	R3	Reservoir	.4	.9	0	Absent	0	Absent			0	0	0	0	0	0
ONEA	Marcel KANTAGBA	LCO	34	04/06/2015	04/06/2015	OUAGA	RB	Reservoir	.8	1.6	0	Absent	0	Absent			0	0	0	0	0	0
ONEA	Marcel KANTAGBA	LCO	35	05/06/2015	06/06/2015	OUAGA	T1	Treatment plant	1.4	1.3	0	Absent	0	Absent			0	0	0	0	0	0
ONEA	Marcel KANTAGBA	LCO	36	05/06/2015	06/06/2015	OUAGA	T2	Treatment plant	1.2	4.9	0	Absent	0	Absent			0	0	0	0	0	0
ONEA	Marcel KANTAGBA	LCO	37	05/06/2015	06/06/2015	OUAGA	T3	Treatment plant	1	1.6	0	Absent	0	Absent			0	0	0	0	0	0
ONEA	Marcel KANTAGBA	LCO	38	05/06/2015	06/06/2015	OUAGA	UCD	Treatment plant	.3	3.2	18	Present	0	Absent	Renforcement de la chloration	Chlore insuffisant, turbidité élevée	18	1	0	0	1	0
ONEA	Marcel KANTAGBA	LCO	39	05/06/2015	06/06/2015	OUAGA	RF	Reservoir	1.6	2	0	Absent	0	Absent			0	0	0	0	0	0
ONEA	Marcel KANTAGBA	LCO	40	05/06/2015	06/06/2015	OUAGA	BF83	piped network	1.7	1.6	0	Absent	0	Absent			0	0	0	0	0	0
ONEA	Marcel KANTAGBA	LCO	41	05/06/2015	06/06/2015	OUAGA	BF06	piped network	.7	1.3	0	Absent	0	Absent			0	0	0	0	0	0
ONEA	Marcel KANTAGBA	LCO	42	05/06/2015	06/06/2015	OUAGA	BF543	piped network	<0,05	1.6	0	Absent	0	Absent			0	0	0	0	0	0
ONEA	Marcel KANTAGBA	LCO	43	05/06/2015	06/06/2015	OUAGA	BF15	piped network	1	2.2	0	Absent	0	Absent			0	0	0	0	0	0
ONEA	Marcel KANTAGBA	LCO	44	05/06/2015	06/06/2015	OUAGA	BF98	piped network	.5	1.9	0	Absent	0	Absent			0	0	0	0	0	0
ONEA	Marcel KANTAGBA	LCO	45	05/06/2015	06/06/2015	OUAGA	BF238	piped network	.8	1.4	0	Absent	0	Absent			0	0	0	0	0	0
ONEA	Marcel KANTAGBA	LCO	46	05/06/2015	06/06/2015	OUAGA	BF156	piped network	1.2	1.3	0	Absent	0	Absent			0	0	0	0	0	0
ONEA	Marcel KANTAGBA	LCO	47	05/06/2015	06/06/2015	OUAGA	BF01(Zongo)	piped network	1.7	1.3	0	Absent	0	Absent			0	0	0	0	0	0
ONEA	Marcel KANTAGBA	LCO	48	05/06/2015	06/06/2015	OUAGA	BF06(Zongo)	piped network	1	1.2	0	Absent	0	Absent			0	0	0	0	0	0
ONEA	Marcel KANTAGBA	LCO	49	05/06/2015	06/06/2015	OUAGA	R11AD	Reservoir	1.5	1.6	0	Absent	0	Absent			0	0	0	0	0	0
ONEA	Marcel KANTAGBA	LCO	50	05/06/2015	06/06/2015	OUAGA	RE	Reservoir	1.4	1.1	0	Absent	0	Absent			0	0	0	0	0	0
ONEA	Marcel KANTAGBA	LCO	51	05/06/2015	06/06/2015	OUAGA	R4A	Reservoir	1	1.6	0	Absent	0	Absent			0	0	0	0	0	0
ONEA	Marcel KANTAGBA	LCO	52	06/06/2015	06/06/2015	OUAGA	T1	Treatment plant	1.5	1.4	0	Absent	0	Absent			0	0	0	0	0	0
ONEA	Marcel KANTAGBA	LCO	53	06/06/2015	06/06/2015	OUAGA	T2	Treatment plant	.8	1.5	0	Absent	0	Absent			0	0	0	0	0	0
ONEA	Marcel KANTAGBA	LCO	54	06/06/2015	06/06/2015	OUAGA	T3	Treatment plant	.8	2.8	0	Absent	0	Absent			0	0	0	0	0	0
ONEA	Marcel KANTAGBA	LCO	55	06/06/2015	06/06/2015	OUAGA	UCD	Treatment plant	2	.8	0	Absent	0	Absent			0	0	0	0	0	0
ONEA	Marcel KANTAGBA	LCO	56	06/06/2015	06/06/2015	OUAGA	RF	Reservoir	1.7	2.2	0	Absent	0	Absent			0	0	0	0	0	0
ONEA	Marcel KANTAGBA	LCO	57	06/06/2016	06/06/2016	PABRE	BF01	piped network	.3	2.4	0	Absent	0	Absent			0	0	0	0	0	0
ONEA	Marcel KANTAGBA	LCO	58	06/06/2015	06/06/2015	PABRE	BF09	piped network	<0,05	2.5	0	Absent	0	Absent			0	0	0	0	0	0
ONEA	Marcel KANTAGBA	LCO	59	06/06/2015	06/06/2015	PABRE	BF06	piped network	<0,05	2.3	0	Absent	0	Absent			0	0	0	0	0	0
ONEA	Marcel KANTAGBA	LCO	60	06/06/2015	06/06/2015	OUAGA	SP3	Reservoir	1	3.9	0	Absent	0	Absent			0	0	0	0	0	0
ONEA	Marcel KANTAGBA	LCO	61	06/06/2015	06/06/2015	OUAGA	BF628	piped network	.7	3.1	0	Absent	0	Absent			0	0	0	0	0	0
ONEA	Marcel KANTAGBA	LCO	62	07/06/2015	07/06/2015	OUAGA	T1	Treatment plant	3.8	.9	0	Absent	0	Absent			0	0	0	0	0	0
ONEA	Marcel KANTAGBA	LCO	63	07/06/2015	07/06/2015	OUAGA	T2	Treatment plant	2.8	.5	2	Present	0	Absent			2	1	0	0	1	0
ONEA	Marcel KANTAGBA	LCO	64	07/06/2015	07/06/2015	OUAGA	T3	Treatment plant	2.7	1.9	0	Absent	0	Absent			0	0	0	0	0	0
ONEA	Marcel KANTAGBA	LCO	65	07/06/2015	07/06/2015	OUAGA	UCD	Treatment plant	2.1	1.9	2	Absent	0	Absent	Déplacer le point de prélèvement après la bâche de stockage	Temps de contact insuffisant. Le point de prélèvement est à 3 m du point d'injection du chlore	2	0	0	0	1	0
ONEA	Marcel KANTAGBA	LCO	66	07/06/2015	07/06/2015	OUAGA	RF	Reservoir	4.3	2.1	0	Absent	0	Absent			0	0	0	0	0	0
ONEA	Marcel KANTAGBA	LCO	67	07/06/2015	07/06/2015	LOUMBILA	BF13	piped network	<0,05	2.2	0	Absent	0	Absent			0	0	0	0	0	0
ONEA	Marcel KANTAGBA	LCO	68	07/06/2015	07/06/2015	LOUMBILA	BF11	piped network	<0,05	2.3	0	Absent	0	Absent			0	0	0	0	0	0
ONEA	Marcel KANTAGBA	LCO	69	07/06/2015	07/06/2015	OUAGA	SP3	Reservoir	1	4.4	0	Absent	0	Absent			0	0	0	0	0	0
ONEA	Marcel KANTAGBA	LCO	70	07/06/2015	07/06/2015	OUAGA	BF2031	piped network	.5	4.5	0	Absent	0	Absent			0	0	0	0	0	0
ONEA	Marcel KANTAGBA	LCO	71	08/06/2015	08/06/2015	OUAGA	T1	Treatment plant	2.8	.82	0	Absent	0	Absent			0	0	0	0	0	0
ONEA	Marcel KANTAGBA	LCO	72	08/06/2015	08/06/2015	OUAGA	T2	Treatment plant	2.3	1.3	0	Absent	0	Absent			0	0	0	0	0	0
ONEA	Marcel KANTAGBA	LCO	73	08/06/2015	08/06/2015	OUAGA	T3	Treatment plant	1.9	1.2	0	Absent	0	Absent			0	0	0	0	0	0
ONEA	Marcel KANTAGBA	LCO	74	08/06/2015	08/06/2015	OUAGA	UCD	Treatment plant	.5	1.6	0	Absent	0	Absent			0	0	0	0	0	0
ONEA	Marcel KANTAGBA	LCO	75	08/06/2015	08/06/2015	OUAGA	RF	Reservoir	2.7	4	0	Absent	0	Absent			0	0	0	0	0	0
ONEA	Marcel KANTAGBA	LCO	76	08/06/2015	08/06/2015	OUAGA	BF07(Toukin)	piped network	.6	2.6	0	Absent	0	Absent			0	0	0	0	0	0
ONEA	Marcel KANTAGBA	LCO	77	08/06/2015	08/06/2015	OUAGA	BF02(Toukin)	piped network	1.3	2.8	0	Absent	0	Absent			0	0	0	0	0	0
ONEA	Marcel KANTAGBA	LCO	78	08/06/2015	08/06/2015	OUAGA	BF480	piped network	1.2	3.6	0	Absent	0	Absent			0	0	0	0	0	0
ONEA	Marcel KANTAGBA	LCO	79	08/06/2015	08/06/2015	OUAGA	BF627	piped network	.8	2.5	0	Absent	0	Absent			0	0	0	0	0	0
ONEA	Marcel KANTAGBA	LCO	80	08/06/2016	08/06/2016	OUAGA	BF111	piped network	1.6	1	0	Absent	0	Absent			0	0	0	0	0	0
ONEA	Marcel KANTAGBA	LCO	81	08/06/2015	08/06/2015	OUAGA	BF110	piped network	1.9	1.4	0	Absent	0	Absent			0	0	0	0	0	0
ONEA	Marcel KANTAGBA	LCO	82	08/06/2015	08/06/2015	OUAGA	BF102	piped network	1.3	1	0	Absent	0	Absent			0	0	0	0	0	0
ONEA	Marcel KANTAGBA	LCO	83	08/06/2015	08/06/2015	OUAGA	BF231	piped network	.7	1.4	0	Absent	0	Absent			0	0	0	0	0	0
ONEA	Marcel KANTAGBA	LCO	84	08/06/2015	08/06/2015	OUAGA	BF105	piped network	1.1	1.1	0	Absent	0	Absent			0	0	0	0	0	0
ONEA	Marcel KANTAGBA	LCO	85	08/06/2015	08/06/2015	OUAGA	BF74	piped network	.8	1	0	Absent	0	Absent			0	0	0	0	0	0
ONEA	Marcel KANTAGBA	LCO	86	08/06/2015	08/06/2015	OUAGA	SP3	Reservoir	1.1	2.7	0	Absent	0	Absent			0	0	0	0	0	0
ONEA	Marcel KANTAGBA	LCO	87	08/06/2015	08/06/2015	OUAGA	R2A	Reservoir	1	2	0	Absent	0	Absent			0	0	0	0	0	0
ONEA	Marcel KANTAGBA	LCO	88	08/06/2015	08/06/2015	OUAGA	RD	Reservoir	.3	2.7	0	Absent	0	Absent			0	0	0	0	0	0
ONEA	Marcel KANTAGBA	LCO	89	08/06/2015	08/06/2015	OUAGA	RH	Reservoir	.8	3	0	Absent	0	Absent			0	0	0	0	0	0
ONEA	Marcel KANTAGBA	LCO	90	6/9/2015	6/9/2015	OUAGA	T1	Treatment plant	3.1	4.2	0	Absent	0	Absent			0	0	0	0	0	0
ONEA	Marcel KANTAGBA	LCO	91	6/9/2015	6/9/2015	OUAGA	T2	Treatment plant	2.7	3.7	0	Absent	0	Absent			0	0	0	0	0	0
ONEA	Marcel KANTAGBA	LCO	92	6/9/2015	6/9/2015	OUAGA	T3	Treatment plant	.5	1.3	0	Absent	0	Absent			0	0	0	0	0	0
ONEA	Marcel KANTAGBA	LCO	93	6/9/2015	6/9/2015	OUAGA	UCD	Treatment plant	.7	1	0	Absent	0	Absent			0	0	0	0	0	0
ONEA	Marcel KANTAGBA	LCO	94	6/9/2015	6/9/2015	OUAGA	RF	Reservoir	1	1.7	0	Absent	0	Absent			0	0	0	0	0	0
ONEA	Marcel KANTAGBA	LCO	95	6/9/2015	6/9/2015	OUAGA	BF51	piped network	.5	.9	0	Absent	0	Absent			0	0	0	0	0	0
ONEA	Marcel KANTAGBA	LCO	96	6/9/2015	6/9/2015	OUAGA	BF590	piped network	1	2.2	0	Absent	0	Absent			0	0	0	0	0	0
ONEA	Marcel KANTAGBA	LCO	97	6/9/2015	6/9/2015	OUAGA	BF366	piped network	1.1	2.3	0	Present	0	Absent			0	1	0	0	0	0
ONEA	Marcel KANTAGBA	LCO	98	6/9/2015	6/9/2015	OUAGA	BF370	piped network	1.4	2.8	0	Absent	0	Absent			0	0	0	0	0	0
ONEA	Marcel KANTAGBA	LCO	99	6/9/2015	6/9/2015	OUAGA	BF490	piped network	1.2	2.2	0	Absent	0	Absent			0	0	0	0	0	0
ONEA	Marcel KANTAGBA	LCO	100	6/9/2015	6/9/2015	OUAGA	BF446	piped network	1	2.7	0	Absent	0	Absent			0	0	0	0	0	0
ONEA	Marcel KANTAGBA	LCO	101	6/9/2015	6/9/2015	OUAGA	R2A	Reservoir	.7	2.7	0	Absent	0	Absent			0	0	0	0	0	0
ONEA	Marcel KANTAGBA	LCO	102	6/9/2015	6/9/2015	OUAGA	R8	Reservoir	.8	3	0	Absent	0	Absent			0	0	0	0	0	0
ONEA	Marcel KANTAGBA	LCO	103	6/9/2015	6/9/2015	OUAGA	RC	Reservoir	.5	2.7	0	Absent	0	Absent			0	0	0	0	0	0
ONEA	Marcel KANTAGBA	LCO	104	6/9/2015	6/9/2015	OUAGA	RG	Reservoir	.8	2.4	0	Absent	0	Absent			0	0	0	0	0	0
ONEA	Marcel KANTAGBA	LCO	105	6/10/2015	6/11/2015	OUAGA	T1	Treatment plant	3.9	1.1	0	Absent	0	Absent			0	0	0	0	0	0
ONEA	Marcel KANTAGBA	LCO	106	6/10/2015	6/11/2015	OUAGA	T2	Treatment plant	4	1	0	Absent	0	Absent			0	0	0	0	0	0
ONEA	Marcel KANTAGBA	LCO	107	6/10/2015	6/11/2015	OUAGA	T3	Treatment plant	1.4	1.2	0	Absent	0	Absent			0	0	0	0	0	0
ONEA	Marcel KANTAGBA	LCO	108	6/10/2015	6/11/2015	OUAGA	UCD	Treatment plant	2.6	4	0	Present	0	Absent		Turbidité élevée	0	1	0	0	0	0
ONEA	Marcel KANTAGBA	LCO	109	6/10/2015	6/11/2015	OUAGA	RF	Reservoir	3.5	1.7	0	Absent	0	Absent			0	0	0	0	0	0
ONEA	Marcel KANTAGBA	LCO	110	6/10/2015	6/11/2015	OUAGA	BF22	piped network	1.3	1	0	Absent	0	Absent			0	0	0	0	0	0
ONEA	Marcel KANTAGBA	LCO	111	6/10/2015	6/11/2015	OUAGA	BF59	piped network	1	1.3	0	Absent	0	Absent			0	0	0	0	0	0
ONEA	Marcel KANTAGBA	LCO	112	6/10/2015	6/11/2015	OUAGA	BF33	piped network	.3	1.5	0	Absent	0	Absent			0	0	0	0	0	0
ONEA	Marcel KANTAGBA	LCO	113	6/10/2015	6/11/2015	OUAGA	BF19	piped network	.1	2.2	3	Present	0	Absent	Renforcement de la chloration au château et à la station	Chlore insuffisant, turbidité élévée	3	1	0	0	1	0
ONEA	Marcel KANTAGBA	LCO	114	6/10/2015	6/11/2015	OUAGA	BF932	piped network	1	1.7	0	Absent	0	Absent			0	0	0	0	0	0
ONEA	Marcel KANTAGBA	LCO	115	6/10/2015	6/11/2015	OUAGA	BF28	piped network	.5	1.6	0	Absent	0	Absent			0	0	0	0	0	0
ONEA	Marcel KANTAGBA	LCO	116	6/10/2015	6/11/2015	OUAGA	BF311	piped network	.3	1.7	0	Absent	0	Absent			0	0	0	0	0	0
ONEA	Marcel KANTAGBA	LCO	117	6/10/2015	6/11/2015	OUAGA	BF228	piped network	.2	2.2	0	Absent	0	Absent			0	0	0	0	0	0
ONEA	Marcel KANTAGBA	LCO	118	6/10/2015	6/11/2015	OUAGA	BF305	piped network	.2	1.8	0	Absent	0	Absent			0	0	0	0	0	0
ONEA	Marcel KANTAGBA	LCO	119	6/10/2015	6/11/2015	OUAGA	BF302	piped network	.2	1.9	0	Absent	0	Absent			0	0	0	0	0	0
ONEA	Marcel KANTAGBA	LCO	120	6/10/2015	6/11/2015	OUAGA	RA	Reservoir	.7	2.2	0	Absent	0	Absent			0	0	0	0	0	0
ONEA	Marcel KANTAGBA	LCO	121	6/10/2015	6/11/2015	OUAGA	BF11(BISSIGHIN)	piped network	.2	2.4	0	Absent	0	Absent			0	0	0	0	0	0
ONEA	Marcel KANTAGBA	LCO	122	6/10/2015	6/11/2015	OUAGA	BF04(BISSIGHIN)	piped network	.7	2	0	Absent	0	Absent			0	0	0	0	0	0
ONEA	Marcel KANTAGBA	LCO	123	6/10/2015	6/11/2015	OUAGA	R7	Reservoir	3	1.6	0	Absent	0	Absent			0	0	0	0	0	0
ONEA	Marcel KANTAGBA	LCO	124	6/11/2015	6/11/2015	OUAGA	T1	Treatment plant	.7	1.3	0	Absent	0	Absent			0	0	0	0	0	0
ONEA	Marcel KANTAGBA	LCO	125	6/11/2015	6/11/2015	OUAGA	T2	Treatment plant	3.9	1.3	0	Absent	0	Absent			0	0	0	0	0	0
ONEA	Marcel KANTAGBA	LCO	126	6/11/2015	6/11/2015	OUAGA	T3	Treatment plant	4.6	2.9	0	Absent	0	Absent			0	0	0	0	0	0
ONEA	Marcel KANTAGBA	LCO	127	6/11/2015	6/11/2015	OUAGA	UCD	Treatment plant	1.7	1.4	43	Present	0	Absent	Déplacer le point de prélèvement après la bâche de stockage	Temps de contact insuffisant. Le point de prélèvement est à 3 m du point d'injection du chlore	43	1	0	0	1	0
ONEA	Marcel KANTAGBA		128	6/11/2015	6/12/2015	OUAGA	RF	Reservoir	.5	1.9	0	Absent	0	Absent			0	0	0	0	0	0
ONEA	Marcel KANTAGBA	LCO	129	6/11/2015	6/11/2015	OUAGA	BF319	piped network	.8	.6	0	Absent	0	Absent			0	0	0	0	0	0
ONEA	Marcel KANTAGBA	LCO	130	6/11/2015	6/11/2015	OUAGA	BF555	piped network	.6	.8	0	Absent	0	Absent			0	0	0	0	0	0
ONEA	Marcel KANTAGBA	LCO	131	6/11/2015	6/11/2015	OUAGA	BF342	piped network	.9	.6	0	Absent	0	Absent			0	0	0	0	0	0
ONEA	Marcel KANTAGBA	LCO	132	6/11/2015	6/11/2015	OUAGA	BF346	piped network	1	.4	0	Absent	0	Absent			0	0	0	0	0	0
ONEA	Marcel KANTAGBA	LCO	133	6/11/2015	6/11/2015	OUAGA	BF338	piped network	.6	.4	0	Absent	0	Absent			0	0	0	0	0	0
ONEA	Marcel KANTAGBA	LCO	134	6/11/2015	6/11/2015	OUAGA	BF2296	piped network	.9	2.6	0	Absent	0	Absent			0	0	0	0	0	0
ONEA	Marcel KANTAGBA	LCO	135	6/11/2015	6/11/2015	OUAGA	BF39	piped network	.6	2	0	Absent	0	Absent			0	0	0	0	0	0
ONEA	Marcel KANTAGBA	LCO	136	6/11/2015	6/11/2015	OUAGA	BF07(NIOKO2)	piped network	1.3	2.3	0	Absent	0	Absent			0	0	0	0	0	0
ONEA	Marcel KANTAGBA	LCO	137	6/11/2015	6/11/2015	OUAGA	BF08(NIOKO2)	piped network	.6	2.7	0	Absent	0	Absent			0	0	0	0	0	0
ONEA	Marcel KANTAGBA	LCO	138	6/11/2015	6/11/2015	OUAGA	DS	piped network	1.1	2	0	Absent	0	Absent			0	0	0	0	0	0
ONEA	Marcel KANTAGBA	LCO	139	6/11/2015	6/11/2015	OUAGA	RB	Reservoir	.9	2.6	0	Absent	0	Absent			0	0	0	0	0	0
ONEA	Marcel KANTAGBA	LCO	140	6/11/2015	6/11/2015	OUAGA	R3	Reservoir	.5	1.7	0	Absent	0	Absent			0	0	0	0	0	0
ONEA	Marcel KANTAGBA	LCO	141	6/12/2015	6/12/2015	OUAGA	T1	Treatment plant	5.5	4.4	0	Absent	0	Absent			0	0	0	0	0	0
ONEA	Marcel KANTAGBA	LCO	142	6/12/2015	6/12/2015	OUAGA	T2	Treatment plant	3	3.8	0	Absent	0	Absent			0	0	0	0	0	0
ONEA	Marcel KANTAGBA	LCO	143	6/12/2015	6/12/2015	OUAGA	T3	Treatment plant	3.2	2	0	Absent	0	Absent			0	0	0	0	0	0
ONEA	Marcel KANTAGBA	LCO	144	6/12/2015	6/12/2015	OUAGA	UCD	Treatment plant	<0,05	2.2	0	Absent	0	Absent			0	0	0	0	0	0
ONEA	Marcel KANTAGBA	LCO	145	6/12/2015	6/12/2015	OUAGA	RF	Reservoir	3.6	4.8	0	Absent	0	Absent			0	0	0	0	0	0
ONEA	Marcel KANTAGBA	LCO	146	6/12/2015	6/12/2015	OUAGA	BF83	piped network	2.6	2.7	0	Absent	0	Absent			0	0	0	0	0	0
ONEA	Marcel KANTAGBA	LCO	147	6/12/2015	6/12/2015	OUAGA	BF06	piped network	2.1	1.5	0	Absent	0	Absent			0	0	0	0	0	0
ONEA	Marcel KANTAGBA	LCO	148	6/12/2015	6/12/2015	OUAGA	BF543	piped network	.8	1.7	0	Absent	0	Absent			0	0	0	0	0	0
ONEA	Marcel KANTAGBA	LCO	149	6/12/2015	6/12/2015	OUAGA	BF27	piped network	1.6	1	0	Absent	0	Absent			0	0	0	0	0	0
ONEA	Marcel KANTAGBA	LCO	150	6/12/2015	6/12/2015	OUAGA	BF98	piped network	1.4	1.7	0	Absent	0	Absent			0	0	0	0	0	0
ONEA	Marcel KANTAGBA	LCO	151	6/12/2015	6/12/2015	OUAGA	BF238	piped network	1.5	1.6	0	Present	0	Absent			0	1	0	0	0	0
ONEA	Marcel KANTAGBA	LCO	152	6/12/2015	6/12/2015	OUAGA	BF156	piped network	1.3	2.5	0	Absent	0	Absent			0	0	0	0	0	0
ONEA	Marcel KANTAGBA	LCO	153	6/12/2015	6/12/2015	OUAGA	BF01(Zongo)	piped network	1.5	2.9	0	Absent	0	Absent			0	0	0	0	0	0
ONEA	Marcel KANTAGBA	LCO	154	6/12/2015	6/12/2015	OUAGA	BF06(Zongo)	piped network	1.7	2.9	0	Absent	0	Absent			0	0	0	0	0	0
ONEA	Marcel KANTAGBA	LCO	155	6/12/2015	6/11/2015	OUAGA	R11AD	Reservoir	.8	3.7	0	Absent	0	Absent			0	0	0	0	0	0
ONEA	Marcel KANTAGBA	LCO	156	6/12/2015	6/12/2015	OUAGA	RE	Reservoir	1.5	2.7	0	Absent	0	Absent			0	0	0	0	0	0
ONEA	Marcel KANTAGBA	LCO	157	6/12/2015	6/12/2015	OUAGA	R4A	Reservoir	2.5	2.6	0	Absent	0	Absent			0	0	0	0	0	0
ONEA	Marcel KANTAGBA	LCO	158	6/15/2015	6/15/2015	OUAGA	T1	Treatment plant	3.9	3.9	0	Absent	0	Absent			0	0	0	0	0	0
ONEA	Marcel KANTAGBA	LCO	159	6/15/2015	6/15/2015	OUAGA	T2	Treatment plant	3.8	3	0	Absent	0	Absent			0	0	0	0	0	0
ONEA	Marcel KANTAGBA	LCO	160	6/15/2015	6/15/2015	OUAGA	T3	Treatment plant	.6	2.2	0	Absent	0	Absent			0	0	0	0	0	0
	Marcel KANTAGBA	LCO	161	6/15/2015	6/15/2015	OUAGA	UCD	Treatment plant	4.9	.9	0	Absent	0	Absent			0	0	0	0	0	0
ONEA	Marcel KANTAGBA	LCO	162	6/15/2015	6/15/2015	OUAGA	RF	Reservoir	2.8	4	0	Absent	0	Absent			0	0	0	0	0	0
ONEA	Marcel KANTAGBA	LCO	163	6/15/2015	6/15/2015	OUAGA	BF74	piped network	2	3.4	0	Absent	0	Absent			0	0	0	0	0	0
ONEA	Marcel KANTAGBA	LCO	164	6/15/2015	6/15/2015	OUAGA	BF105	piped network	1.3	2.8	0	Absent	0	Absent			0	0	0	0	0	0
ONEA	Marcel KANTAGBA	LCO	165	6/15/2015	6/15/2015	OUAGA	BF627	piped network	1	2.6	0	Absent	0	Absent			0	0	0	0	0	0
ONEA	Marcel KANTAGBA	LCO	166	6/15/2015	6/15/2015	OUAGA	BF231	piped network	.9	3.3	0	Absent	0	Absent			0	0	0	0	0	0
ONEA	Marcel KANTAGBA	LCO	167	6/15/2015	6/15/2015	OUAGA	BF102	piped network	1	2.8	0	Absent	0	Absent			0	0	0	0	0	0
ONEA	Marcel KANTAGBA	LCO	168	6/15/2015	6/15/2015	OUAGA	BF110	piped network	1.4	3.5	0	Absent	0	Absent			0	0	0	0	0	0
ONEA	Marcel KANTAGBA	LCO	169	6/15/2015	6/15/2015	OUAGA	BF111	piped network	1	3.2	0	Absent	0	Absent			0	0	0	0	0	0
ONEA	Marcel KANTAGBA	LCO	170	6/15/2015	6/15/2015	OUAGA	BF480	piped network	1	15.1	23	Present	0	Absent	Purge de la BF et renforcement de la chloration	Turbidité très élevée	23	1	0	0	1	0
ONEA	Marcel KANTAGBA	LCO	171	6/15/2015	6/15/2015	OUAGA	BF07(BISSIGHIN)	piped network	1.1	2.4	0	Absent	0	Absent			0	0	0	0	0	0
ONEA	Marcel KANTAGBA	LCO	172	6/15/2015	6/15/2015	OUAGA	BF02(BISSIGHIN)	piped network	1	2.5	0	Absent	0	Absent			0	0	0	0	0	0
ONEA	Marcel KANTAGBA	LCO	173	6/15/2015	6/15/2015	OUAGA	RH	Reservoir	.6	2.7	0	Absent	0	Absent			0	0	0	0	0	0
ONEA	Marcel KANTAGBA	LCO	174	6/15/2015	6/15/2015	OUAGA	RD	Reservoir	.7	3	0	Absent	0	Absent			0	0	0	0	0	0
ONEA	Marcel KANTAGBA	LCO	175	6/15/2015	6/15/2015	OUAGA	R2A	Reservoir	1.4	2.8	0	Absent	0	Absent			0	0	0	0	0	0
ONEA	Marcel KANTAGBA	LCO	176	6/16/2015	6/16/2015	OUAGA	T1	Treatment plant	2.2	2.3	0	Absent	0	Absent			0	0	0	0	0	0
ONEA	Marcel KANTAGBA	LCO	177	6/16/2015	6/16/2015	OUAGA	T2	Treatment plant	2	2	0	Absent	0	Absent			0	0	0	0	0	0
ONEA	Marcel KANTAGBA	LCO	178	6/16/2015	6/16/2015	OUAGA	T3	Treatment plant	1.1	2	0	Absent	0	Absent			0	0	0	0	0	0
ONEA	Marcel KANTAGBA	LCO	179	6/16/2015	6/16/2015	OUAGA	UCD	Treatment plant	2.3	.6	0	Absent	0	Absent			0	0	0	0	0	0
ONEA	Marcel KANTAGBA	LCO	180	6/16/2015	6/16/2015	OUAGA	RF	Reservoir	1.5	2.2	0	Absent	0	Absent			0	0	0	0	0	0
ONEA	Marcel KANTAGBA	LCO	181	6/16/2015	6/16/2015	OUAGA	BF51	piped network	.8	1.4	0	Absent	0	Absent			0	0	0	0	0	0
ONEA	Marcel KANTAGBA	LCO	182	6/16/2015	6/16/2015	OUAGA	BF390	piped network	.6	3	0	Absent	0	Absent			0	0	0	0	0	0
ONEA	Marcel KANTAGBA	LCO	183	6/16/2015	6/16/2015	OUAGA	BF366	piped network	.6	2.8	0	Absent	0	Absent			0	0	0	0	0	0
ONEA	Marcel KANTAGBA	LCO	184	6/16/2015	6/16/2015	OUAGA	BF370	piped network	.7	2.8	0	Absent	0	Absent			0	0	0	0	0	0
ONEA	Marcel KANTAGBA	LCO	185	6/16/2015	6/16/2015	OUAGA	BF213	piped network	.6	3	0	Absent	0	Absent			0	0	0	0	0	0
ONEA	Marcel KANTAGBA	LCO	186	6/16/2015	6/16/2015	OUAGA	BF14(TAABTENGA)	piped network	.7	2.8	0	Absent	0	Absent			0	0	0	0	0	0
ONEA	Marcel KANTAGBA	LCO	187	6/16/2015	6/16/2015	OUAGA	BF13(TAABTENGA)	piped network	.6	2.8	0	Absent	0	Absent			0	0	0	0	0	0
ONEA	Marcel KANTAGBA	LCO	188	6/16/2015	6/16/2015	OUAGA	BF400	piped network	.6	2.6	0	Absent	0	Absent			0	0	0	0	0	0
ONEA	Marcel KANTAGBA	LCO	189	6/16/2015	6/16/2015	OUAGA	BF490	piped network	.6	2.9	0	Absent	0	Absent			0	0	0	0	0	0
ONEA	Marcel KANTAGBA	LCO	190	6/16/2015	6/16/2015	OUAGA	BF432	piped network	.6	2.7	0	Absent	0	Absent			0	0	0	0	0	0
ONEA	Marcel KANTAGBA	LCO	191	6/16/2015	6/16/2015	OUAGA	R2	Reservoir	1.3	3.4	0	Absent	0	Absent			0	0	0	0	0	0
ONEA	Marcel KANTAGBA	LCO	192	6/16/2015	6/16/2015	OUAGA	R8	Reservoir	<0,05	3.2	0	Absent	0	Absent			0	0	0	0	0	0
ONEA	Marcel KANTAGBA	LCO	193	6/16/2015	6/16/2015	OUAGA	RC	Reservoir	.6	2.8	0	Absent	0	Absent			0	0	0	0	0	0
ONEA	Marcel KANTAGBA	LCO	194	6/16/2015	6/16/2015	OUAGA	RG	Reservoir	.3	2.5	0	Absent	0	Absent			0	0	0	0	0	0
ONEA	Marcel KANTAGBA	LCO	195	6/17/2015	6/17/2015	OUAGA	T1	Treatment plant	2.3	1.1	0	Absent	0	Absent			0	0	0	0	0	0
ONEA	Marcel KANTAGBA	LCO	196	6/17/2015	6/17/2015	OUAGA	T2	Treatment plant	1.4	.7	0	Absent	0	Absent			0	0	0	0	0	0
ONEA	Marcel KANTAGBA	LCO	197	6/17/2015	6/17/2015	OUAGA	T3	Treatment plant	.5	1.7	0	Absent	0	Absent			0	0	0	0	0	0
ONEA	Marcel KANTAGBA	LCO	198	6/17/2015	6/17/2015	OUAGA	UCD	Treatment plant	.2	.6	>100	Present	0	Absent	Déplacer le point de prélèvement après la bâche de stockage	Temps de contact insuffisant. Le point de prélèvement est à 3 m du point d'injection du chlore	5000	1	0	0	1	0
ONEA	Marcel KANTAGBA	LCO	199	6/17/2015	6/17/2015	OUAGA	RF	Reservoir	1.7	1.8	0	Absent	0	Absent			0	0	0	0	0	0
ONEA	KANTAGBA MARCEL	Laboratoire Central	1	8/8/2016	8/9/2016	OUAGA	P1	GROUNDWATER	0	7.5	896	Positif	458	Positif			896	1	1	458	1	1
ONEA	KANTAGBA MARCEL	Laboratoire Central	2	8/8/2016	8/9/2016	OUAGA	P2	GROUNDWATER	0	2.4	948	Positif	624	Positif			948	1	1	624	1	1
ONEA	KANTAGBA MARCEL	Laboratoire Central	3	8/8/2016	8/9/2016	OUAGA	P3	GROUNDWATER	0	4.3	694	Positif	259	Positif			694	1	1	259	1	1
ONEA	KANTAGBA MARCEL	Laboratoire Central	4	8/8/2016	8/9/2016	OUAGA	P4	GROUNDWATER	0	6	1118	Positif	682	Positif			1118	1	1	682	1	1
ONEA	KANTAGBA MARCEL	Laboratoire Central	5	8/8/2016	8/9/2016	Ziga	EB Ziga	Dam	0	765	220	Positif	40	Positif			220	1	1	40	1	1
ONEA	KANTAGBA MARCEL	Laboratoire Central	6	8/8/2016	8/9/2016	Loumbila	EB Loumbila	Dam	0	282	652	Positif	184	Positif			652	1	1	184	1	1
ONEA	KANTAGBA MARCEL	Laboratoire Central	7	8/8/2016	8/9/2016	OUAGA	EB Ouaga 2	Dam	0	460	1086	Positif	795	Positif			1086	1	1	795	1	1
ONEA	KANTAGBA MARCEL	Laboratoire Central	8	8/8/2016	8/9/2016	OUAGA	EB Ouaga 3	Dam	0	303	478	Positif	156	Positif			478	1	1	156	1	1
ONEA	KANTAGBA MARCEL	Laboratoire Central	9	8/12/2016	8/13/2016	OUAGA	P1	GROUNDWATER	0	60	1452	Positif	834	Positif			1452	1	1	834	1	1
ONEA	KANTAGBA MARCEL	Laboratoire Central	10	8/12/2016	8/13/2016	OUAGA	P2	GROUNDWATER	0	16	2047	Positif	1236	Positif			2047	1	1	1236	1	1
ONEA	KANTAGBA MARCEL	Laboratoire Central	11	8/12/2016	8/13/2016	OUAGA	P3	GROUNDWATER	0	6	983	Positif	715	Positif			983	1	1	715	1	1
ONEA	KANTAGBA MARCEL	Laboratoire Central	12	8/12/2016	8/13/2016	OUAGA	P4	GROUNDWATER	0	9	2846	Positif	1753	Positif			2846	1	1	1753	1	1
ONEA	KANTAGBA MARCEL	Laboratoire Central	13	8/12/2016	8/13/2016	Ziga	EB Ziga	Dam	0	740	198	Positif	38	Positif			198	1	1	38	1	1
ONEA	KANTAGBA MARCEL	Laboratoire Central	14	8/12/2016	8/13/2016	Loumbila	EB Loumbila	Dam	0	308	854	Positif	285	Positif			854	1	1	285	1	1
ONEA	KANTAGBA MARCEL	Laboratoire Central	15	8/12/2016	8/13/2016	OUAGA	EB Ouaga 2	Dam	0	621	3768	Positif	2875	Positif			3768	1	1	2875	1	1
ONEA	KANTAGBA MARCEL	Laboratoire Central	16	8/12/2016	8/13/2016	OUAGA	EB Ouaga 3	Dam	0	543	1926	Positif	863	Positif			1926	1	1	863	1	1
Somagep	Adama KONATE	Labo Central	ES1 02/06/15	6/2/2015	6/2/2015	Bamako	Labo	Eau Sterelisée(temoin)	0	.31	0	0	0	0			0	0	0	0	0	0
Somagep	Adama KONATE	Labo Central	ET1 02/06/15	6/2/2015	6/2/2015	Bamako	Station para	sortie station para	2.63	2.63	0	0	0	0			0	0	0	0	0	0
Somagep	Adama KONATE	Labo Central	ED1 02/06/15	6/2/2015	6/2/2015	Bamako	Sébénikoro	Eau distribuée	4.97	4.97	0	0	0	0			0	0	0	0	0	0
Somagep	Adama KONATE	Labo Central	ED2 02/06/15	6/2/2015	6/2/2015	Bamako	BF lafiabougou	Eau distribuée	5	1.89	0	0	0	0			0	0	0	0	0	0
Somagep	Adama KONATE	Labo Central	ED3 02/06/15	6/2/2015	6/2/2015	Bamako	BF niomiyirambougou	Eau distribuée	5	1.82	0	0	0	0			0	0	0	0	0	0
Somagep	Adama KONATE	Labo Central	ED4 02/06/15	6/2/2015	6/2/2015	Bamako	BF lassa	Eau distribuée	4.88	1.92	0	0	0	0			0	0	0	0	0	0
Somagep	Adama KONATE	Labo Central	ED5 02/06/15	6/2/2015	6/2/2015	Kati	Kati hôpital	Eau distribuée	4.01	1.24	0	0	0	0			0	0	0	0	0	0
Somagep	Adama KONATE	Labo Central	ED6 02/06/15	6/2/2015	6/2/2015	Bamako	Hôpital point G	Eau distribuée	5	1.29	0	0	0	0			0	0	0	0	0	0
Somagep	Adama KONATE	Labo Central	ED7 02/06/15	6/2/2015	6/2/2015	Bamako	Koulouba	Resrvoir	4.94	1.4	0	0	0	0			0	0	0	0	0	0
Somagep	Adama KONATE	Labo Central	ED8 02/06/15	6/2/2015	6/2/2015	Bamako	Musée national	Eau distribuée	5	1.46	0	0	0	0			0	0	0	0	0	0
Somagep	Adama KONATE	Labo Central	ES1 03/06/15	6/3/2015	6/3/2015	Bamako	Labo	Eau Sterelisée(temoin)	0	.34	0	0	0	0			0	0	0	0	0	0
Somagep	Adama KONATE	Labo Central	ED1 03/06/15	6/3/2015	6/3/2015	Bamako	conduite réseau	Eau distribuée	2.2	6.5	0	0	0	0	Emission de fiche de non-conformité		0	0	0	0	0	0
Somagep	Adama KONATE	Labo Central	ED2 03/06/15	6/3/2015	6/3/2015	Bamako	Lycée I.Ly	Eau distribuée	1.31	5	0	0	0	0			0	0	0	0	0	0
Somagep	Adama KONATE	Labo Central	ED3 03/06/15	6/3/2015	6/3/2015	Bamako	Ecica annexe	Eau distribuée	1.64	4.87	0	0	0	0			0	0	0	0	0	0
Somagep	Adama KONATE	Labo Central	ED4 03/06/15	6/3/2015	6/3/2015	Bamako	clinique solidarité	Eau distribuée	1.26	5	0	0	0	0			0	0	0	0	0	0
Somagep	Adama KONATE	Labo Central	ED5 03/06/15	6/3/2015	6/3/2015	Bamako	Sokorodji	Eau distribuée	2.2	3.52	0	0	0	0			0	0	0	0	0	0
Somagep	Adama KONATE	Labo Central	ED6 03/06/15	6/3/2015	6/3/2015	Bamako	A,coulibaly	Eau distribuée	2.2	4.16	0	0	0	0			0	0	0	0	0	0
Somagep	Adama KONATE	Labo Central	ED7 03/06/15	6/3/2015	6/3/2015	Bamako	yirimadio mosquée	Eau distribuée	2.04	2.03	0	0	0	0			0	0	0	0	0	0
Somagep	Adama KONATE	Labo Central	ED8 03/06/15	6/3/2015	6/3/2015	Bamako	Epicerie	Eau distribuée	1.81	3.88	0	0	0	0			0	0	0	0	0	0
Somagep	Adama KONATE	Labo Central	ED9 03/06/15	6/3/2015	6/3/2015	Bamako	Yirimadiocentre santé	Eau distribuée	1.74	3.85	0	0	0	0			0	0	0	0	0	0
Somagep	Adama KONATE	Labo Central	ET1 03/06/15	6/3/2015	6/3/2015	Bamako	Sortie magnam	sortie station magnambougou	2.84	2.73	0	0	0	0			0	0	0	0	0	0
Somagep	Adama KONATE	Labo Central	ED10 03/06/15	6/3/2015	6/3/2015	Bamako	mosquée bacodji	Eau distribuée	2.2	1	0	0	0	0			0	0	0	0	0	0
Somagep	Adama KONATE	Labo Central	ED11 03/06/15	6/3/2015	6/3/2015	Bamako	terrain sport bacodji	Eau distribuée	.65	3.2	0	0	0	0			0	0	0	0	0	0
Somagep	Adama KONATE	Labo Central	ED12 03/06/15	6/3/2015	6/3/2015	Bamako	sœur daouda	Eau distribuée	2.2	3.69	0	0	0	0			0	0	0	0	0	0
Somagep	Adama KONATE	Labo Central	ED13 03/06/1503/06/150	6/3/2015	6/3/2015	Bamako	BF kalabancoro	Eau distribuée	1.34	1.25	0	0	0	0			0	0	0	0	0	0
Somagep	Adama KONATE	Labo Central	ED14 03/06/15	6/3/2015	6/3/2015	Bamako	kalaban rue 560	Eau distribuée	1.64	.18	0	0	0	0			0	0	0	0	0	0
Somagep	Adama KONATE	Labo Central	ED15 03/06/15	6/3/2015	6/3/2015	Bamako	clinique sultan	Eau distribuée	.79	.68	0	0	0	0			0	0	0	0	0	0
Somagep	Adama KONATE	Labo Central	ED16 03/06/15	6/3/2015	6/3/2015	Bamako	kalaban rue 260	Eau distribuée	.53	1.16	0	0	0	0			0	0	0	0	0	0
Somagep	Adama KONATE	Labo Central	ED17 03/06/15	6/3/2015	6/3/2015	Bamako	kalaban rue 353	Eau distribuée	1.32	.85	0	0	0	0			0	0	0	0	0	0
Somagep	Adama KONATE	Labo Central	ET2 03/06/15	6/3/2015	6/3/2015	Bamako	sortie bacodji	sortie station bacodji	1.27	3.61	0	0	0	0			0	0	0	0	0	0
Somagep	Adama KONATE	Labo Central	ET3 03/06/15	6/3/2015	6/3/2015	Bamako	Station para	sortie station para	1.53	4.04	0	0	0	0			0	0	0	0	0	0
Somagep	Adama KONATE	Labo Central	ET4 03/06/15	6/3/2015	6/3/2015	Bamako	Station para	sortie sation para	2.11	3.73	0	0	0	0			0	0	0	0	0	0
Somagep	Adama KONATE	Labo Central	ET5 03/06/15	6/3/2015	6/3/2015	Bamako	Station para	sortie station para	1.85	1.51	0	0	0	0			0	0	0	0	0	0
Somagep	Adama KONATE	Labo Central	ED18 03/06/15	6/3/2015	3/3/2015	Bamako	kalabn extension BF	Eau distribuée	1.72	.24	0	0	0	0			0	0	0	0	0	0
Somagep	Adama KONATE	Labo Central	ED19 03/06/15	6/3/2015	6/3/2015	Bamako	Lycée Abdou	Eau distribuée	1.57	.2	0	0	0	0			0	0	0	0	0	0
Somagep	Adama KONATE	Labo Central	ED20 03/06/15	6/3/2015	6/3/2015	Bamako	Sortie ZA	sortie zone aeroportuaire	1.73	.43	0	0	0	0			0	0	0	0	0	0
Somagep	Adama KONATE	Labo Central	ES1 04/06/15	6/4/2015	6/4/2015	Bamako	Labo	Eau Sterelisée(temoin)	0	.4	0	0	0	0			0	0	0	0	0	0
Somagep	Adama KONATE	Labo Central	ED1 04/06/15	6/4/2015	6/4/2015	Bamako	Hôpital du Mali	Eau distribuée	1.34	.91	0	0	0	0			0	0	0	0	0	0
Somagep	Adama KONATE	Labo Central	ED2 04/06/15	6/4/2015	6/4/2015	Bamako	Jardin d'enfant	Eau distribuée	1.9	.68	0	0	0	0			0	0	0	0	0	0
Somagep	Adama KONATE	Labo Central	ED3 04/06/15	6/4/2015	6/4/2015	Bamako	Cité Sopam	Eau distribuée	2.2	.83	0	0	0	0			0	0	0	0	0	0
Somagep	Adama KONATE	Labo Central	ED4 04/06/15	6/4/2015	6/4/2015	Bamako	Lavage niamana	Eau distribuée	2.1	1.94	0	0	0	0			0	0	0	0	0	0
Somagep	Adama KONATE	Labo Central	ED5 04/06/15	6/4/2015	6/4/2015	Bamako	tabakoro chez Maiga	Eau distribuée	.86	.93	0	0	0	0			0	0	0	0	0	0
Somagep	Adama KONATE	Labo Central	ED6 04/06/15	6/4/2015	6/4/2015	Bamako	tabakoro F,sanogo	Eau distribuée	1.07	.66	0	0	0	0			0	0	0	0	0	0
Somagep	Adama KONATE	Labo Central	ED7 04/06/15	6/4/2015	6/4/2015	Bamako	stade 26 mars	Eau distribuée	1.36	.47	0	0	0	0			0	0	0	0	0	0
Somagep	Adama KONATE	Labo Central	ET1 04/06/15	6/4/2015	6/4/2015	Bamako	station missa	sortie station missa	1.2	.6	0	0	0	0			0	0	0	0	0	0
Somagep	Adama KONATE	Labo Central	ED8 04/06/15	6/4/2015	6/4/2015	Senou	BF 06	Eau distribuée	.8100000000000001	2.7	0	0	0	0			0	0	0	0	0	0
Somagep	Adama KONATE	Labo Central	ED9 04/06/15	6/4/2015	6/4/2015	Senou	BF 13	Eau distribuée	1.39	.4	0	0	0	0			0	0	0	0	0	0
Somagep	Adama KONATE	Labo Central	ES1 05/06/15	6/5/2015	6/5/2015	Bamako	Labo	Eau Sterelisée(temoin)	0	.3	0	0	0	0			0	0	0	0	0	0
Somagep	Adama KONATE	Labo Central	ET1 05/06/15	6/5/2015	6/5/2015	Bamako	Station para	sortie station para	1.26	.96	0	0	0	0			0	0	0	0	0	0
Somagep	Adama KONATE	Labo Central	ET2 05/06/15	6/5/2015	6/5/2015	Bamako	Station para	sortie station para	1.27	2.87	0	0	0	0			0	0	0	0	0	0
Somagep	Adama KONATE	Labo Central	ED1 05/06/15	6/5/2015	6/5/2015	Bamako	Mirabeau	Eau distribuée	1.19	2.04	0	0	0	0			0	0	0	0	0	0
Somagep	Adama KONATE	Labo Central	ED2 05/06/15	6/5/2015	6/5/2015	Bamako	cité du niger	Eau distribuée	1.08	3.28	0	0	0	0			0	0	0	0	0	0
Somagep	Adama KONATE	Labo Central	ED3 05/06/15	6/5/2015	6/5/2015	Bamako	zone indust	Eau distribuée	.76	5	0	0	0	0			0	0	0	0	0	0
Somagep	Adama KONATE	Labo Central	ED4 05/06/15	6/5/2015	6/5/2015	Bamako	Sotuba ferme	Eau distribuée	.5	3.8	0	0	0	0			0	0	0	0	0	0
Somagep	Adama KONATE	Labo Central	ED5 05/06/15	6/5/2015	6/5/2015	Bamako	titibougou	Eau distribuée	.74	5	0	0	0	0			0	0	0	0	0	0
Somagep	Adama KONATE	Labo Central	ED6 05/06/15	6/5/2015	6/5/2015	Bamako	Djelibougou A-E-C	Eau distribuée	.8100000000000001	5	8	positif	0	negatif	Emission de fiche de non-conformité		8	1	0	0	1	0
Somagep	Adama KONATE	Labo Central	ED7 05/06/15	6/5/2015	6/5/2015	Bamako	Doumanzana	Eau distribuée	.8	5	0	0	0	0			0	0	0	0	0	0
Somagep	Adama KONATE	Labo Central	ED8 05/06/15	6/5/2015	6/5/2015	Bamako	Korofina	Reservoir	.79	5	0	0	0	0			0	0	0	0	0	0
Somagep	Adama KONATE	Labo Central	ED9 05/06/15	6/5/2015	6/5/2015	Bamako	banconi C.S	Eau distribuée	.75	5	0	0	0	0			0	0	0	0	0	0
Somagep	Adama KONATE	Labo Central	ED10 05/06/15	6/5/2015	6/5/2015	Bamako	Missira PMI	Eau distribuée	1.55	.91	0	0	0	0			0	0	0	0	0	0
Somagep	Adama KONATE	Labo Central	ED11 05/06/15	6/5/2015	6/5/2015	Bamako	Hôpital GT	Eau distribuée	.87	5	0	0	0	0			0	0	0	0	0	0
Somagep	Adama KONATE	Labo Central	ED12 05/06/15	6/5/2015	6/5/2015	Bamako	ouolofobougou	Eau distribuée	1.02	2.84	0	0	0	0			0	0	0	0	0	0
Somagep	Adama KONATE	Labo Central	ES1 08/06/15	6/8/2015	6/5/2015	Bamako	Labo	Eau Sterelisée(temoin)	0	.35	0	0	0	0			0	0	0	0	0	0
Somagep	Adama KONATE	Labo Central	ET1 08/06/15/08/06/15	6/8/2015	6/8/2015	Bamako	sortie para	sortie station para	3.17	3.78	1	positif	0	negatif	Emission de fiche de non-conformité		1	1	0	0	1	0
Somagep	Adama KONATE	Labo Central	ET2 08/06/15	6/8/2015	6/8/2015	Bamako	sortie para	sortie station para	2.09	3.45	0	0	0	0			0	0	0	0	0	0
Somagep	Adama KONATE	Labo Central	ED1 08/06/1508/06/15	6/8/2015	6/8/2015	Bamako	centre iranien	Eau distribuée	1.28	5	0	0	0	0			0	0	0	0	0	0
Somagep	Adama KONATE	Labo Central	ED2 08/06/15	6/8/2015	6/8/2015	Bamako	Lycée Prosper	Eau distribuée	1.15	5.24	0	0	0	0	Emission de fiche de non-conformité		0	0	0	0	0	0
Somagep	Adama KONATE	Labo Central	ED3 08/06/15	6/8/2015	6/8/2015	Bamako	Lgts lassa	Eau distribuée	1.76	4.24	0	0	0	0	Emission de fiche de non-conformité		0	0	0	0	0	0
Somagep	Adama KONATE	Labo Central	ED4 08/06/15	6/8/2015	6/8/2015	Bamako	Ecole route Kati	Eau distribuée	1.92	5.82	0	0	0	0	Emission de fiche de non-conformité		0	0	0	0	0	0
Somagep	Adama KONATE	Labo Central	ED5 08/06/15	6/8/2015	6/8/2015	Kati	Kati lycée	Eau distribuée	1.53	4.57	0	0	0	0	Emission de fiche de non-conformité		0	0	0	0	0	0
Somagep	Adama KONATE	Labo Central	ED6 08/06/15	6/8/2015	6/8/2015	Bamako	Point G	Reservoir	.73	4.85	0	0	0	0	Emission de fiche de non-conformité		0	0	0	0	0	0
Somagep	Adama KONATE	Labo Central	ED7 08/06/15	6/8/2015	6/8/2015	Bamako	koulouba village	Eau distribuée	1.04	4.76	0	0	0	0	Emission de fiche de non-conformité		0	0	0	0	0	0
Somagep	Adama KONATE	Labo Central	ED8 08/06/15	6/8/2015	6/8/2015	Bamako	Badialan 2	Eau distribuée	1.37	4.5	>100	positif	0	negatif	Emission de fiche de non-conformité		5000	1	0	0	1	0
Somagep	Adama KONATE	Labo Central	ES1 09/06/15	6/9/2015	6/9/2015	Bamako	Labo	Eau Sterelisée(temoin)	0	.41	0	0	0	0	Emission de fiche de non-conformité		0	0	0	0	0	0
Somagep	Adama KONATE	Labo Central	ET1 09/06/15	6/9/2015	6/9/2015	Bamako	Station para	sortie sation para	1.14	4.5	0	0	0	0	Emission de fiche de non-conformité		0	0	0	0	0	0
Somagep	Adama KONATE	Labo Central	ET2 09/06/15	6/9/2015	6/9/2015	Bamako	station para	sortie station para	.95	4.63	0	0	0	0	Emission de fiche de non-conformité		0	0	0	0	0	0
Somagep	Adama KONATE	Labo Central	ED1 09/06/15	6/9/2015	6/9/2015	Bamako	Bozola Bf	Eau distribuée	.95	5	0	0	0	0	Emission de fiche de non-conformité		0	0	0	0	0	0
Somagep	Adama KONATE	Labo Central	ED2 09/06/1509/06/15	6/9/2015	6/9/2015	Bamako	Quinzambougou	Eau distribuée	.96	5	100	positif	0	negatif	Emission de fiche de non-conformité		100	1	0	0	1	0
Somagep	Adama KONATE	Labo Central	ED3 09/06/15	6/9/2015	6/9/2015	Bamako	Babouillabougou	Eau distribuée	.8100000000000001	5.58	0	0	0	0	Emission de fiche de non-conformité		0	0	0	0	0	0
Somagep	Adama KONATE	Labo Central	ED4 09/06/15	6/9/2015	6/9/2015	Bamako	Mali univers sotuba	Eau distribuée	.72	6.23	0	0	0	0	Emission de fiche de non-conformité		0	0	0	0	0	0
Somagep	Adama KONATE	Labo Central	ED5 09/06/15	6/9/2015	6/9/2015	Bamako	titibougou	Eau distribuée	.6899999999999999	6.05	0	0	0	0	Emission de fiche de non-conformité		0	0	0	0	0	0
Somagep	Adama KONATE	Labo Central	ED6 09/06/15	6/9/2015	6/9/2015	Bamako	Korofina sud	Eau distribuée	.75	5.7	0	0	0	0	Emission de fiche de non-conformité		0	0	0	0	0	0
Somagep	Adama KONATE	Labo Central	ED7 09/06/15	6/9/2015	6/9/2015	Bamako	Nafadji	Eau distribuée	.74	5.45	0	0	0	0	Emission de fiche de non-conformité		0	0	0	0	0	0
Somagep	Adama KONATE	Labo Central	ED8 09/06/15	6/9/2015	6/9/2015	Bamako	Sikoroni	Eau distribuée	.32	5.49	0	0	0	0	Emission de fiche de non-conformité		0	0	0	0	0	0
Somagep	Adama KONATE	Labo Central	ED9 09/06/15	6/9/2015	6/9/2015	Bamako	Hyppodrome	Eau distribuée	.51	5.5	0	0	0	0	Emission de fiche de non-conformité		0	0	0	0	0	0
Somagep	Adama KONATE	Labo Central	ED10 09/06/15	6/9/2015	6/9/2015	Bamako	Missira	Station de reprise	.34	5.3	0	0	0	0	Emission de fiche de non-conformité		0	0	0	0	0	0
Somagep	Adama KONATE	Labo Central	ED11 09/06/15	6/9/2015	6/9/2015	Bamako	camp des gardes	Station de reprise	1.14	5	0	0	0	0	Emission de fiche de non-conformité		0	0	0	0	0	0
Somagep	Adama KONATE	Labo Central	ES1 11/06/15	6/11/2015	6/11/2015	Bamako	Labo	Eau Sterelisée(temoin)	0	.28	0	0	0	0	Emission de fiche de non-conformité		0	0	0	0	0	0
Somagep	Adama KONATE	Labo Central	ET1 11/06/15	6/11/2015	6/11/2015	Bamako	sortie para	sortie station para	1.34	4.95	0	0	0	0	Emission de fiche de non-conformité		0	0	0	0	0	0
Somagep	Adama KONATE	Labo Central	ET2 11/06/15	6/11/2015	6/11/2015	Bamako	sortie para	sortie station para	1.46	4.67	0	0	0	0	Emission de fiche de non-conformité		0	0	0	0	0	0
Somagep	Adama KONATE	Labo Central	ED1 11/06/15	6/11/2015	6/11/2015	Bamako	Fitribougou	Eau distribuée	1.79	1.89	1	positif	0	negatif	Emission de fiche de non-conformité		1	1	0	0	1	0
Somagep	Adama KONATE	Labo Central	ED2 11/06/15	6/11/2015	6/11/2015	Bamako	Bayaba	Eau distribuée	1.48	1.2	0	0	0	0	Emission de fiche de non-conformité		0	0	0	0	0	0
Somagep	Adama KONATE	Labo Central	ED3 11/06/15	6/11/2015	6/11/2015	Bamako	kalaban rue 174	Eau distribuée	1.63	.45	0	0	0	0	Emission de fiche de non-conformité		0	0	0	0	0	0
Somagep	Adama KONATE	Labo Central	ED4 11/06/15	6/11/2015	6/11/2015	Senou	Aeroport	Eau distribuée	.6	5	0	0	0	0	Emission de fiche de non-conformité		0	0	0	0	0	0
Somagep	Adama KONATE	Labo Central	ED5 11/06/15	6/11/2015	6/11/2015	Senou	Senou	Reservoir	.86	5	0	0	0	0	Emission de fiche de non-conformité		0	0	0	0	0	0
Somagep	Adama KONATE	Labo Central	ED6 11/06/15	6/11/2015	6/11/2015	Bamako	Niamakoro F.alou	Eau distribuée	1.24	.35	0	0	0	0	Emission de fiche de non-conformité		0	0	0	0	0	0
Somagep	Adama KONATE	Labo Central	ED7 11/06/15	6/11/2015	6/11/2015	Bamako	Niamakoro diallobougou	Eau distribuée	1.25	4.64	0	0	0	0	Emission de fiche de non-conformité		0	0	0	0	0	0
Somagep	Adama KONATE	Labo Central	ED8 11/06/15	6/11/2015	6/11/2015	Bamako	Kalaban extension BF	Eau distribuée	1.51	.38	0	0	0	0	Emission de fiche de non-conformité		0	0	0	0	0	0
Somagep	Adama KONATE	Labo Central	ED9 11/06/15	6/11/2015	6/11/2015	Bamako	Lycée Abdou	Eau distribuée	1.75	.24	0	0	0	0	Emission de fiche de non-conformité		0	0	0	0	0	0
Somagep	Adama KONATE	Labo Central	ET3 11/06/15	6/11/2015	6/11/2015	Bamako	Sotie ZA	sortie station ZA	1.96	.15	0	0	0	0	Emission de fiche de non-conformité		0	0	0	0	0	0
Somagep	Adama KONATE	Labo Central	ED10 11/06/15	6/11/2015	6/11/2015	Senou	BF 06	Eau distribuée	.5	1.8	0	0	0	0	Emission de fiche de non-conformité		0	0	0	0	0	0
Somagep	Adama KONATE	Labo Central	ED11 11/06/15	6/11/2015	6/11/2015	Senou	BF 13	Eau distribuée	.5	.82	0	0	0	0	Emission de fiche de non-conformité		0	0	0	0	0	0
Somagep	Adama KONATE	Labo Central	ET4 11/06/15	6/11/2015	6/11/2015	Senou	sortie senou	sortie station Senou	1.18	.12	0	0	0	0	Emission de fiche de non-conformité		0	0	0	0	0	0
Somagep	Adama KONATE	Labo Central	ES1 12/06/15	6/12/2015	6/12/2015	Bamako	Labo	Eau Sterelisée(temoin)	0	.28	0	0	0	0	Emission de fiche de non-conformité		0	0	0	0	0	0
Somagep	Adama KONATE	Labo Central	ED1 12/06/15	6/12/2015	6/12/2015	Bamako	Hôpital du Mali	Eau distribuée	.53	.88	0	0	0	0	Emission de fiche de non-conformité		0	0	0	0	0	0
Somagep	Adama KONATE	Labo Central	ED2 12/06/15	6/12/2015	6/12/2015	Bamako	Jardin d'enfant	Eau distribuée	2.2	.95	0	0	0	0	Emission de fiche de non-conformité		0	0	0	0	0	0
Somagep	Adama KONATE	Labo Central	ED3 12/06/15	6/12/2015	6/12/2015	Bamako	Cité Sopam	Eau distribuée	2.2	2.49	0	0	0	0	Emission de fiche de non-conformité		0	0	0	0	0	0
Somagep	Adama KONATE	Labo Central	ED4 12/06/15	6/12/2015	6/12/2015	Bamako	Lavage niamana	Eau distribuée	1.96	4.58	0	0	0	0	Emission de fiche de non-conformité		0	0	0	0	0	0
Somagep	Adama KONATE	Labo Central	ED5 12/06/15	6/12/2015	6/12/2015	Bamako	tabakoro chez Maiga	Eau distribuée	.5	1.26	0	0	0	0	Emission de fiche de non-conformité		0	0	0	0	0	0
Somagep	Adama KONATE	Labo Central	ED6 12/06/1512/06/15	6/12/2015	6/12/2015	Bamako	tabakoro F,sanogo	Eau distribuée	.63	.77	0	0	0	0	Emission de fiche de non-conformité		0	0	0	0	0	0
Somagep	Adama KONATE	Labo Central	ED7 12/06/1512/06/15	6/12/2015	6/12/2015	Bamako	stade 26 mars	Eau distribuée	2.2	.74	0	0	0	0	Emission de fiche de non-conformité		0	0	0	0	0	0
Somagep	Adama KONATE	Labo Central	ET1 12/06/15	6/12/2015	6/12/2015	Bamako	sortie missa	sortie station missa	3.05	.93	0	0	0	0	Emission de fiche de non-conformité		0	0	0	0	0	0
Somagep	Adama KONATE	Labo Central	ED8 12/06/15	6/12/2015	6/12/2015	Bamako	Niamakoro CS	Eau distribuée	2.15	.32	0	0	0	0	Emission de fiche de non-conformité		0	0	0	0	0	0
Somagep	Adama KONATE	Labo Central	ED9 12/06/15	6/12/2015	6/12/2015	Bamako	Faladié	Station de reprise	1.66	.91	0	0	0	0	Emission de fiche de non-conformité		0	0	0	0	0	0
Somagep	Adama KONATE	Labo Central	ED10 12/06/15	6/12/2015	6/12/2015	Bamako	badala	Reservoir	2.2	.99	0	0	0	0	Emission de fiche de non-conformité		0	0	0	0	0	0
Somagep	Adama KONATE	Labo Central	ED11 12/06/15	6/12/2015	6/12/2015	Bamako	quartier mali CS	Eau distribuée	.54	2.05	0	0	0	0	Emission de fiche de non-conformité		0	0	0	0	0	0
Somagep	Adama KONATE	Labo Central	ED12 12/06/15	6/12/2015	6/12/2015	Bamako	mosquée bacodji	Eau distribuée	.71	2.41	0	0	0	0	Emission de fiche de non-conformité		0	0	0	0	0	0
Somagep	Adama KONATE	Labo Central	ED13 12/06/15	6/12/2015	6/12/2015	Bamako	bacodji	Station de reprise	1.62	.33	0	0	0	0	Emission de fiche de non-conformité		0	0	0	0	0	0
Somagep	Adama KONATE	Labo Central	ED14 12/06/15	6/12/2015	6/12/2015	Bamako	Resi D.Kane	Eau distribuée	1.67	.45	0	0	0	0	Emission de fiche de non-conformité		0	0	0	0	0	0
Somagep	Adama KONATE	Labo Central	ED15 12/06/15	6/12/2015	6/12/2015	Bamako	kalaban lav rue 260	Eau distribuée	1.27	1.87	1	positif	0	negatif	Emission de fiche de non-conformité		1	1	0	0	1	0
Somagep	Adama KONATE	Labo Central	ED16 12/06/15	6/12/2015	6/12/2015	Bamako	bacodji terrain sport	Eau distribuée	.04	4.07	9	positif	0	negatif	Emission de fiche de non-conformité		9	1	0	0	1	0
Somagep	Adama KONATE	Labo Central	ED17 12/06/15	6/12/2015	6/12/2015	Bamako	bacodji sœur daouda	Eau distribuée	1.41	2.27	0	0	0	0	Emission de fiche de non-conformité		0	0	0	0	0	0
Somagep	Adama KONATE	Labo Central	ED18 12/06/15	6/12/2015	6/12/2015	Bamako	Kalabancoro Bf	Eau distribuée	1.1	1.06	0	0	0	0	Emission de fiche de non-conformité		0	0	0	0	0	0
Somagep	Adama KONATE	Labo Central	ED19 12/06/15	6/12/2015	6/12/2015	Bamako	conduite réseau	Eau distribuée	1.18	4.44	0	0	0	0	Emission de fiche de non-conformité		0	0	0	0	0	0
Somagep	Adama KONATE	Labo Central	ED20 12/06/15	6/12/2015	6/12/2015	Bamako	Outakoulou	Reservoir	2.2	1.45	0	0	0	0	Emission de fiche de non-conformité		0	0	0	0	0	0
Somagep	Adama KONATE	Labo Central	ED21 12/06/15	6/12/2015	6/12/2015	Bamako	clinique solidarité	Eau distribuée	.86	11.1	0	0	0	0	Emission de fiche de non-conformité		0	0	0	0	0	0
Somagep	Adama KONATE	Labo Central	ED22 12/06/15	6/12/2015	6/12/2015	Bamako	Sokorodji	Eau distribuée	2.2	6.57	0	0	0	0	Emission de fiche de non-conformité		0	0	0	0	0	0
Somagep	Adama KONATE	Labo Central	ET2 12/06/15	6/12/2015	6/12/2015	Bamako	Sortie magnam	sortie sation magnamb	3.78	11.9	0	0	0	0	Emission de fiche de non-conformité		0	0	0	0	0	0
Somagep	Adama KONATE	Labo Central	ES1 15/06/15	6/15/2015	6/15/2015	Bamako	Labo	Eau Sterelisée(temoin)	0	.33	0	0	0	0			0	0	0	0	0	0
Somagep	Adama KONATE	Labo Central	ET1 15/06/15	6/15/2015	6/15/2015	Bamako	sortie para	sortie station para	.86	1.64	0	0	0	0			0	0	0	0	0	0
Somagep	Adama KONATE	Labo Central	ET2 15/06/15	6/15/2015	6/15/2015	Bamako	sortie para	sortie station para	1.63	2.98	0	0	0	0			0	0	0	0	0	0
Somagep	Adama KONATE	Labo Central	ED1 15/06/15	6/15/2015	6/15/2015	Bamako	Mirabeau	Eau distribuée	1.65	.96	2	negatif	0	negatif	Emission de fiche de non-conformité	Eau peu chargée ou mauvaise répartition de l'echantillon	2	0	0	0	1	0
Somagep	Adama KONATE	Labo Central	ED2 15/06/15	6/15/2015	6/15/2015	Bamako	cité du niger	Eau distribuée	1.84	2.37	0	0	0	0			0	0	0	0	0	0
Somagep	Adama KONATE	Labo Central	ED3 15/06/15	6/15/2015	6/15/2015	Bamako	zone indust	Eau distribuée	1.11	4.41	0	0	0	0			0	0	0	0	0	0
Somagep	Adama KONATE	Labo Central	ED4 15/06/15	6/15/2015	6/15/2015	Bamako	Sotuba ferme	Eau distribuée	.66	2.99	0	0	0	0			0	0	0	0	0	0
Somagep	Adama KONATE	Labo Central	ED5 15/06/15	6/15/2015	6/15/2015	Bamako	titibougou	Eau distribuée	.83	3.66	0	0	0	0			0	0	0	0	0	0
Somagep	Adama KONATE	Labo Central	ED6 15/06/15	6/15/2015	6/15/2015	Bamako	Djelibougou A-E-C	Eau distribuée	.9	3.58	0	0	0	0			0	0	0	0	0	0
Somagep	Adama KONATE	Labo Central	ED7 15/06/15	6/15/2015	6/15/2015	Bamako	Doumanzana	Eau distribuée	1.08	3.96	0	0	0	0			0	0	0	0	0	0
Somagep	Adama KONATE	Labo Central	ED8 15/06/15	6/15/2015	6/15/2015	Bamako	Korofina	Reservoir	1.04	4.11	0	0	0	0			0	0	0	0	0	0
Somagep	Adama KONATE	Labo Central	ED9 15/06/15	6/15/2015	6/15/2015	Bamako	banconi C.S	Eau distribuée	.97	5	0	0	0	0			0	0	0	0	0	0
Somagep	Adama KONATE	Labo Central	ED10 15/06/15	6/15/2015	6/15/2015	Bamako	Missira PMI	Eau distribuée	2.2	2.28	0	0	0	0			0	0	0	0	0	0
Somagep	Adama KONATE	Labo Central	ED11 15/06/15	6/15/2015	6/15/2015	Bamako	Hôpital GT	Eau distribuée	.89	2.57	0	0	0	0			0	0	0	0	0	0
Somagep	Adama KONATE	Labo Central	ED12 15/06/15	6/15/2015	6/15/2015	Bamako	ouolofobougou	Eau distribuée	.96	1.94	0	0	0	0			0	0	0	0	0	0
Somagep	Adama KONATE	Labo Central	ES1 16/06/15	6/16/2015	6/16/2015	Bamako	Labo	Eau Sterelisée(temoin)	0	.28	0	0	0	0			0	0	0	0	0	0
Somagep	Adama KONATE	Labo Central	ET1 16/06/15	6/16/2015	6/16/2015	Bamako	station para	sortie station para	2.2	4.37	0	0	0	0			0	0	0	0	0	0
Somagep	Adama KONATE	Labo Central	ED1 16/06/15	6/16/2015	6/16/2015	Bamako	Sébénikoro	Eau distribuée	.91	1.06	0	0	0	0			0	0	0	0	0	0
Somagep	Adama KONATE	Labo Central	ED2 16/06/15	6/16/2015	6/16/2015	Bamako	BF lafiabougou	Eau distribuée	1.02	1.17	0	0	0	0			0	0	0	0	0	0
Somagep	Adama KONATE	Labo Central	ED3 16/06/15	6/16/2015	6/16/2015	Bamako	BF niomiyirambougou	Eau distribuée	1.43	1.42	0	0	0	0			0	0	0	0	0	0
Somagep	Adama KONATE	Labo Central	ED4 16/06/15	6/16/2015	6/16/2015	Bamako	BF lassa	Eau distribuée	1.55	1.3	0	0	0	0			0	0	0	0	0	0
Somagep	Adama KONATE	Labo Central	ED5 16/06/15	6/16/2015	6/16/2015	Bamako	Kati hôpital	Eau distribuée	.9399999999999999	1.24	0	0	0	0			0	0	0	0	0	0
Somagep	Adama KONATE	Labo Central	ED6 16/06/15	6/16/2015	6/16/2015	Bamako	Hôpital PG	Eau distribuée	.52	1.89	0	0	0	0			0	0	0	0	0	0
Somagep	Adama KONATE	Labo Central	ED8 16/06/15	6/16/2015	6/16/2015	Bamako	Koulouba	Reservoir	.63	1.25	0	0	0	0			0	0	0	0	0	0
Somagep	Adama KONATE	Labo Central	ED9 16/06/15	6/16/2015	6/16/2015	Bamako	Musée national	Eau distribuée	.51	1.57	0	0	0	0			0	0	0	0	0	0
Somagep	Adama KONATE	Labo Central	ES1 17/06/15	6/17/2015	6/17/2015	Bamako	Labo	Eau Sterelisée(temoin)	0	.33	0	0	0	0			0	0	0	0	0	0
Somagep	Adama KONATE	Labo Central	ED1 17/06/15	6/17/2015	6/17/2015	Bamako	conduite réseau	Eau distribuée	1.45	4.04	0	0	0	0			0	0	0	0	0	0
Somagep	Adama KONATE	Labo Central	ED2 17/06/15	6/17/2015	6/17/2015	Bamako	Lycée I.Ly	Eau distribuée	2.03	1.17	0	0	0	0			0	0	0	0	0	0
Somagep	Adama KONATE	Labo Central	ED3 17/06/15	6/17/2015	6/17/2015	Bamako	Ecica annexe	Eau distribuée	2.2	4.5	0	0	0	0			0	0	0	0	0	0
Somagep	Adama KONATE	Labo Central	ED4 17/06/15	6/17/2015	6/17/2015	Bamako	clinique solidarité	Eau distribuée	2.2	3.47	0	0	0	0			0	0	0	0	0	0
Somagep	Adama KONATE	Labo Central	ED5 17/06/15	6/17/2015	6/17/2015	Bamako	Sokorodji	Eau distribuée	1.44	3.36	0	0	0	0			0	0	0	0	0	0
Somagep	Adama KONATE	Labo Central	ED6 17/06/15	6/17/2015	6/17/2015	Bamako	A,coulibaly	Eau distribuée	2.01	3.62	0	0	0	0			0	0	0	0	0	0
Somagep	Adama KONATE	Labo Central	ED7 17/06/15	6/17/2015	6/17/2015	Bamako	yirimadio mosquée	Eau distribuée	2.2	5	0	0	0	0			0	0	0	0	0	0
Somagep	Adama KONATE	Labo Central	ED8 17/06/15	6/17/2015	6/17/2015	Bamako	Epicerie	Eau distribuée	2.2	4.09	0	0	0	0			0	0	0	0	0	0
Somagep	Adama KONATE	Labo Central	ED9 17/06/15	6/17/2015	6/17/2015	Bamako	yirimadio CS	Eau distribuée	2.2	4.63	0	0	0	0			0	0	0	0	0	0
Somagep	Adama KONATE	Labo Central	ET1 17/06/15	6/17/2015	6/17/2015	Bamako	sotie magnam	sortie station magnambougou	2.6	2.98	0	0	0	0			0	0	0	0	0	0
Somagep	Adama KONATE	Labo Central	ED10 17/06/15	6/17/2015	6/17/2015	Bamako	mosquée bacodji	Eau distribuée	1.64	4.31	0	0	0	0			0	0	0	0	0	0
Somagep	Adama KONATE	Labo Central	ED11 17/06/15	6/17/2015	6/17/2015	Bamako	terrain sport bacodji	Eau distribuée	.5	1.31	0	0	0	0			0	0	0	0	0	0
Somagep	Adama KONATE	Labo Central	ED12 17/06/15	6/17/2015	6/17/2015	Bamako	sœur daouda	Eau distribuée	1.63	5	0	0	0	0			0	0	0	0	0	0
Somagep	Adama KONATE	Labo Central	ED13 17/06/15	6/17/2015	6/17/2015	Bamako	Kalabancoro Bf	Eau distribuée	1.94	4.52	0	0	0	0			0	0	0	0	0	0
Somagep	Adama KONATE	Labo Central	ED14 17/06/15	6/17/2015	6/17/2015	Bamako	kalaban rue 560	Eau distribuée	1.22	.32	0	0	0	0			0	0	0	0	0	0
Somagep	Adama KONATE	Labo Central	ED15 17/06/15	6/17/2015	6/17/2015	Bamako	clinique sultan	Eau distribuée	1.92	2.27	0	0	0	0			0	0	0	0	0	0
Somagep	Adama KONATE	Labo Central	ED16 17/06/15	6/17/2015	6/17/2015	Bamako	Kalaban rue 260	Eau distribuée	2.12	2.25	0	0	0	0			0	0	0	0	0	0
Somagep	Adama KONATE	Labo Central	ED17 17/06/15	6/17/2015	6/17/2015	Bamako	kalaban rue 353	Eau distribuée	1.98	.37	0	0	0	0			0	0	0	0	0	0
Somagep	Adama KONATE	Labo Central	ET2 17/06/15	6/17/2015	6/17/2015	Bamako	sortie bacodji	sortie station bacodji	1.53	5	0	0	0	0			0	0	0	0	0	0
Somagep	Adama KONATE	Labo Central	ET3 17/06/15	6/17/2015	6/17/2015	Bamako	sortie para	sortie station para	1.22	1.76	0	0	0	0			0	0	0	0	0	0
Somagep	Adama KONATE	Labo Central	ET3 17/06/15	6/17/2015	6/17/2015	Bamako	sortie para	sortie station para	2.21	2.36	0	0	0	0			0	0	0	0	0	0
Somagep	Adama KONATE	Labo Central	ET4 17/06/15	6/17/2015	6/17/2015	Bamako	sortie para	sortie station para	1.23	2.12	0	0	0	0			0	0	0	0	0	0
Somagep	Adama KONATE	Labo Central	ED18 17/06/15	6/17/2015	6/17/2015	Bamako	Kalaban extension BF	Eau distribuée	1.02	.05	0	0	0	0			0	0	0	0	0	0
Somagep	Adama KONATE	Labo Central	ED19 17/06/15	6/17/2015	6/17/2015	Bamako	Lycée Abdou	Eau distribuée	.98	.07	0	0	0	0			0	0	0	0	0	0
Somagep	Adama KONATE	Labo Central	ET5 17/06/15	6/17/2015	6/17/2015	Bamako	sortie ZA	sortie station ZA	1.03	.1	0	0	0	0			0	0	0	0	0	0
Somagep	Adama KONATE	Labo Central	ED20 17/06/15	6/17/2015	6/17/2015	Senou	BF 06	Eau distribuée	.5	.1	0	0	0	0			0	0	0	0	0	0
Somagep	Adama KONATE	Labo Central	ED21 17/06/15	6/17/2015	6/17/2015	Senou	BF 13	Eau distribuée	.5	.2	0	0	0	0			0	0	0	0	0	0
Somagep	Adama KONATE	Labo Central	ET6 17/06/15	6/17/2015	6/17/2015	Senou	sortie senou	sortie station Senou	1.65	.09	0	0	0	0			0	0	0	0	0	0
Somagep	Adama KONATE	Labo Central	ES1 18/06/15	6/18/2015	6/18/2015	Bamako	Labo	Eau Sterelisée(temoin)	0	.28	0	0	0	0			0	0	0	0	0	0
Somagep	Adama KONATE	Labo Central	ED1 18/06/15	6/18/2015	6/18/2015	Bamako	Hôpital du Mali	Eau distribuée	.87	1.14	0	0	0	0			0	0	0	0	0	0
Somagep	Adama KONATE	Labo Central	ED2 18/06/15	6/18/2015	6/18/2015	Bamako	Jardin d'enfant	Eau distribuée	1.37	.4	0	0	0	0			0	0	0	0	0	0
Somagep	Adama KONATE	Labo Central	ED3 18/06/15	6/18/2015	6/18/2015	Bamako	Cité Sopam	Eau distribuée	1.88	1.85	0	0	0	0			0	0	0	0	0	0
Somagep	Adama KONATE	Labo Central	ED4 18/06/15	6/18/2015	6/18/2015	Bamako	Lavage niamana	Eau distribuée	1.56	.78	0	0	0	0			0	0	0	0	0	0
Somagep	Adama KONATE	Labo Central	ED5 18/06/15	6/18/2015	6/18/2015	Bamako	tabakoro chez Maiga	Eau distribuée	1.09	1.15	0	0	0	0			0	0	0	0	0	0
Somagep	Adama KONATE	Labo Central	ED6 18/06/15	6/18/2015	6/18/2015	Bamako	tabakoro F,sanogo	Eau distribuée	.5	1.39	0	0	0	0			0	0	0	0	0	0
Somagep	Adama KONATE	Labo Central	ED7 18/06/15	6/18/2015	6/18/2015	Bamako	stade 26 mars	Eau distribuée	1.07	.59	0	0	0	0			0	0	0	0	0	0
Somagep	Adama KONATE	Labo Central	ET1 18/06/15	6/18/2015	6/18/2015	Bamako	sortie missa	sortie station missa	1.45	.5	0	0	0	0			0	0	0	0	0	0
Somagep	Adama KONATE	Labo Central	ES1 22/06/15	6/22/2015	6/22/2015	Bamako	Labo	Eau Sterelisée(temoin)	0	.38	0	0	0	0			0	0	0	0	0	0
Somagep	Adama KONATE	Labo Central	ET1 22/06/15	6/22/2015	6/22/2015	Bamako	sortie para	sortie station para	2.32	.63	0	0	0	0			0	0	0	0	0	0
Somagep	Adama KONATE	Labo Central	ET2 22/06/15	6/22/2015	6/22/2015	Bamako	sortie para	sortie station para	1.86	.6	0	0	0	0			0	0	0	0	0	0
Somagep	Adama KONATE	Labo Central	ED1 22/06/15	6/22/2015	6/22/2015	Bamako	centre iranien	Eau distribuée	1.35	1.12	0	0	0	0			0	0	0	0	0	0
Somagep	Adama KONATE	Labo Central	ED2 22/06/15	6/22/2015	6/22/2015	Bamako	Lycée Prosper	Eau distribuée	1.59	1.21	0	0	0	0			0	0	0	0	0	0
Somagep	Adama KONATE	Labo Central	ED3 22/06/15	6/22/2015	6/22/2015	Bamako	Lgts lassa	Eau distribuée	1.79	2.07	0	0	0	0			0	0	0	0	0	0
Somagep	Adama KONATE	Labo Central	ED4 22/06/15	6/22/2015	6/22/2015	Bamako	Ecole route Kati	Eau distribuée	2.2	4.5	0	0	0	0			0	0	0	0	0	0
Somagep	Adama KONATE	Labo Central	ED5 22/06/15	6/22/2015	6/22/2015	Kati	Kati lycée	Eau distribuée	2.2	2.63	0	0	0	0			0	0	0	0	0	0
Somagep	Adama KONATE	Labo Central	ED6 22/06/15	6/22/2015	6/22/2015	Bamako	Point G	Reservoir	1.85	2.31	0	0	0	0			0	0	0	0	0	0
Somagep	Adama KONATE	Labo Central	EB Bacodji	6/24/2016	6/24/2016	Bamako	Bacodjicoroni	Eau de Ressource	0	19.4	Indénombrable	Présence	Indénombrable	Présence			5000	1	1	5000	1	1
Somagep	Adama KONATE	Labo Central	EB Kabala	6/24/2016	6/24/2016	Kati	Kalabancoro	Eau de Ressource	0	21.8	Indénombrable	Présence	Indénombrable	Présence			5000	1	1	5000	1	1
Somagep	Adama KONATE	Labo Central	EB Magamb	6/24/2016	6/24/2016	Bamako	Magnambougou	Eau de Ressource	0	24.6	Indénombrable	Présence	Indénombrable	Présence			5000	1	1	5000	1	1
Somagep	Adama KONATE	Labo Central	EB Missa	6/24/2016	6/24/2016	Bamako	Missabougou	Eau de Ressource	0	18	Indénombrable	Présence	Indénombrable	Présence			5000	1	1	5000	1	1
Somagep	Adama KONATE	Labo Central	EB puls Djicoroni	6/24/2016	6/24/2016	Bamako	Djicoroni para	Eau de Ressource	0	18.3	Indénombrable	Présence	Indénombrable	Présence			5000	1	1	5000	1	1
Somagep	Adama KONATE	Labo Central	EB Acc Djicoroni	6/24/2016	6/24/2016	Bamako	Djicoroni para	Eau de Ressource	0	18.7	Indénombrable	Présence	Indénombrable	Présence			5000	1	1	5000	1	1
Somagep	Adama KONATE	Labo Central	EB Kati forage	6/24/2016	6/24/2016	Kati	Kati Sananfra	Eau de Ressource	0	.14	0	Absence	0	Absence			0	0	0	0	0	0
Somagep	Adama KONATE	Labo Central	EB puits Djicoroni	6/24/2016	6/24/2016	Bamako	Flabougou	Eau de Ressource	0	20	Indénombrable	Présence	Indénombrable	Présence			5000	1	1	5000	1	1
Somagep	Adama KONATE	Labo Central	EB puls Djicoroni	6/23/2016	6/24/2016	Bamako	Troukabougou	Eau de Ressource	0	20.9	Indénombrable	Présence	Indénombrable	Présence			5000	1	1	5000	1	1
Somagep	Adama KONATE	Labo Central	EB Acc Djicoroni	6/23/2016	6/24/2016	Bamako	Troukabougou	Eau de Ressource	0	26.2	Indénombrable	Présence	Indénombrable	Présence			5000	1	1	5000	1	1
Somagep	Adama KONATE	Labo Central	E.Distillée	6/23/2016	6/24/2016	Bamako	Laboratoire	Eau Sterelisée(temoin)	0	.2	0	Absence	0	Absence			0	0	0	0	0	0
Somagep	Adama KONATE	Labo Central	EB Bacodji	6/22/2016	6/22/2016	Bamako	Bacodjicoroni	Eau de Ressource	0	17.8	Indénombrable	Présence	Indénombrable	Présence			5000	1	1	5000	1	1
Somagep	Adama KONATE	Labo Central	EB Kabala	6/22/2016	6/22/2016	Kati	Kalabancoro	Eau de Ressource	0	16.6	Indénombrable	Présence	Indénombrable	Présence			5000	1	1	5000	1	1
Somagep	Adama KONATE	Labo Central	EB Magamb	6/22/2016	6/22/2016	Bamako	Magnambougou	Eau de Ressource	0	25.9	Indénombrable	Présence	Indénombrable	Présence			5000	1	1	5000	1	1
Somagep	Adama KONATE	Labo Central	EB Missa	6/22/2016	6/22/2016	Bamako	Missabougou	Eau de Ressource	0	14	Indénombrable	Présence	Indénombrable	Présence			5000	1	1	5000	1	1
Somagep	Adama KONATE	Labo Central	EB puls Djicoroni	6/22/2016	6/22/2016	Bamako	Djicoroni para	Eau de Ressource	0	23.7	Indénombrable	Présence	Indénombrable	Présence			5000	1	1	5000	1	1
Somagep	Adama KONATE	Labo Central	EB Acc Djicoroni	6/22/2016	6/22/2016	Bamako	Djicoroni para	Eau de Ressource	0	13.4	Indénombrable	Présence	Indénombrable	Présence			5000	1	1	5000	1	1
Somagep	Adama KONATE	Labo Central	EB Senou	6/22/2016	6/22/2016	Senou	Senou	Eau de Ressource	0	.15	0	Absence	0	Absence			0	0	0	0	0	0
Somagep	Adama KONATE	Labo Central	EB puits Faso Kanu	6/22/2016	6/22/2016	Bamako	Faso Kanu	Eau de Ressource	0	2.3	Indénombrable	Présence	Indénombrable	Présence			5000	1	1	5000	1	1
Somagep	Adama KONATE	Labo Central	E.Distillée	6/22/2016	6/22/2016	Bamako	Laboratoire	Eau Sterelisée(temoin)		.22	0	Absence	0	Absence			0	0	0	0	0	0
NWSC	EMILY GESARE	KCL	DMS/8669/15	22/6/2015	22/6/2015	Nairobi	Dagoretti market	piped network	.4	2.49	Nil	Absent	Nil	Absent			0	0	0	0	0	0
NWSC	EMILY GESARE	KCL	SPS/8667/15	22/6/2015	22/6/2015	Nairobi	Shell petrostation Dagoretti	piped network	.6	3.04	Nil	Absent	Nil	Absent			0	0	0	0	0	0
NWSC	EMILY GESARE	KCL	SE/8665/15	22/6/2015	22/6/2015	Nairobi	Senate Estate	piped network	1.3	4.74	Nil	Absent	Nil	Absent			0	0	0	0	0	0
NWSC	EMILY GESARE	KCL	BPP/8666/15	22/6/2015	22/6/2015	Nairobi	Baraniki AP Camp	piped network	1	.35	Nil	Absent	Nil	Absent			0	0	0	0	0	0
NWSC	EMILY GESARE	KCL	KCC/8671/15	22/6/2015	22/6/2015	Nairobi	Karen community center	piped network	.2	2.39	Nil	Absent	Nil	Absent			0	0	0	0	0	0
NWSC	EMILY GESARE	KCL	KT2/8679/15	23/6/2015	23/6/2015	Nairobi	Kikuyu springs treatedTank 2	Reservoir	1.5	1.52	Nil	Absent	Nil	Absent			0	0	0	0	0	0
NWSC	EMILY GESARE	KCL	CGD/8724/15	24/6/2015	24/6/2015	Nairobi	County girls secondary school direct line	piped network	.6	2.69	Nil	Absent	Nil	Absent			0	0	0	0	0	0
NWSC	EMILY GESARE	KCL	KS/8733/15	24/6/2015	24/6/2015	Nairobi	Mukuru kayaba slums	piped network	.6	3.7	Nil	Absent	Nil	Absent			0	0	0	0	0	0
NWSC	EMILY GESARE	KCL	RC/8739/15	25/6/2015	25/6/2015	Nairobi	Railways club	piped network	.1	3.53	Nil	Absent	Nil	Absent			0	0	0	0	0	0
NWSC	EMILY GESARE	KCL	UP/8738/15	25/6/2015	25/6/2015	Nairobi	Uhuru park	piped network	.2	2.75	Nil	Absent	Nil	Absent			0	0	0	0	0	0
NWSC	EMILY GESARE	KCL	KS/8745/15	25/6/2015	25/6/2015	Nairobi	Kiambiyu slums	Reservoir	.7	1.48	Nil	Absent	Nil	Absent			0	0	0	0	0	0
NWSC	EMILY GESARE	KCL	CC/8746/15	25/6/2015	25/6/2015	Nairobi	City carton Buruburu	Treatment plant	.7	1.5	Nil	Absent	Nil	Absent			0	0	0	0	0	0
NWSC	EMILY GESARE	KCL	LC/8773/15	26/6/2015	26/6/2015	Nairobi	Loreto convent Valley Road	Treatment plant	.3	1.4	Nil	Absent	Nil	Absent			0	0	0	0	0	0
NWSC	EMILY GESARE	KCL	HO/8770/15	26/6/2015	26/6/2015	Nairobi	Hilltank outgoing	piped network	.4	2.32	Nil	Absent	Nil	Absent			0	0	0	0	0	0
NWSC	EMILY GESARE	KCL	KNH/8768/15	26/6/2015	26/6/2015	Nairobi	Kenyatta national hospital	piped network	.1	1.96	Nil	Absent	Nil	Absent			0	0	0	0	0	0
NWSC	EMILY GESARE	KCL	NHD/8772/15	26/6/2015	26/6/2015	Nairobi	Nairobi hospital doctors plaza	piped network	.3	1.46	Nil	Absent	Nil	Absent			0	0	0	0	0	0
NWSC	EMILY GESARE	KCL	SS/8771/15	26/6/2015	26/6/2015	Nairobi	Silversprings hotel	piped network	.4	2.14	Nil	Absent	Nil	Absent			0	0	0	0	0	0
NWSC	EMILY GESARE	KCL	KT1/8850/15	2/7/2015	2/7/2015	Nairobi	Kikuyu springs treatedTank 1	Reservoir	1.2	1.11	Nil	Absent	Nil	Absent			0	0	0	0	0	0
NWSC	EMILY GESARE	KCL	LPS/8851/15	2/7/2015	2/7/2015	Nairobi	Loresho Primary School	piped network	.8	1.94	Nil	Absent	Nil	Absent			0	0	0	0	0	0
NWSC	EMILY GESARE	KCL	LT/8852/15	2/7/2015	2/7/2015	Nairobi	Loresho Tower	Reservoir	.8	1.82	Nil	Absent	Nil	Absent			0	0	0	0	0	0
NWSC	EMILY GESARE	KCL	LR/8853/15	2/7/2015	2/7/2015	Nairobi	Loresho Reservoir	Reservoir	.9	1.74	Nil	Absent	Nil	Absent			0	0	0	0	0	0
NWSC	EMILY GESARE	KCL	KS/8854/15	2/7/2015	2/72015	Nairobi	Kyuna Standpipe	piped network	.5	1.83	Nil	Absent	Nil	Absent			0	0	0	0	0	0
NWSC	EMILY GESARE	KCL	B2/8855/15	2/7/2015	2/7/2015	Nairobi	Booster II Lower Kabete	Reservoir	1	1.9	Nil	Absent	Nil	Absent			0	0	0	0	0	0
NWSC	EMILY GESARE	KCL	LK/8856/15	2/7/2015	2/7/2015	Nairobi	Lower Kabete Primary School	piped network	.8	1.1	Nil	Absent	Nil	Absent			0	0	0	0	0	0
NWSC	EMILY GESARE	KCL	FL/8857/15	2/7/2015	2/7/2015	Nairobi	Farasi Lane primary School	piped network	.8	.49	Nil	Absent	Nil	Absent			0	0	0	0	0	0
NWSC	EMILY GESARE	KCL	PS/8858/15	2/7/2015	2/7/2015	Nairobi	Peponi School	piped network	NIL	2.2	Nil	Absent	Nil	Absent			0	0	0	0	0	0
NWSC	EMILY GESARE	KCL	NPS/8859/15	2/7/2015	2/7/2015	Nairobi	Nyari Police Station	piped network	1	.98	Nil	Absent	Nil	Absent			0	0	0	0	0	0
NWSC	EMILY GESARE	KCL	G2/8860/15	2/7/2015	2/7/2015	Nairobi	Ngethu Incoming II Gigiri	Reservoir	.8	2.31	Nil	Absent	Nil	Absent			0	0	0	0	0	0
NWSC	EMILY GESARE	KCL	G3/8861/15	2/7/2015	2/7/2015	Nairobi	Ngethu Incoming III Gigiri	Reservoir	.9	2.2	Nil	Absent	Nil	Absent			0	0	0	0	0	0
NWSC	EMILY GESARE	KCL	PH/8862/15	2/7/2015	2/7/2015	Nairobi	Pump House Gigiri	Reservoir	.8	1.94	Nil	Absent	Nil	Absent			0	0	0	0	0	0
NWSC	EMILY GESARE	KCL	LIG/8863/15	2/7/2015	2/7/2015	Nairobi	Loresho Incoming Gigiri	Reservoir	.7	2.11	Nil	Absent	Nil	Absent			0	0	0	0	0	0
NWSC	EMILY GESARE	KCL	KT/8864/15	2/7/2015	2/7/2015	Nairobi	Kabete treated	Treatment plant	1.5	1.14	Nil	Absent	Nil	Absent			0	0	0	0	0	0
NWSC	EMILY GESARE	KCL	SPS/8865/15	2/7/2015	2/7/2015	Nairobi	Shell petrol station Ngong Road	piped network	.6	2.16	Nil	Absent	Nil	Absent			0	0	0	0	0	0
NWSC	EMILY GESARE	KCL	PG/9063/15	16/7/2015	16/7/2015	Nairobi	Pangani Girls Secondary School	piped network	.6	.27	Nil	Absent	Nil	Absent			0	0	0	0	0	0
NWSC	EMILY GESARE	KCL	KP/9070/15	16/7/2015	16/7/2015	Nairobi	Kiboro Primary School	piped network	.7	.29	Nil	Absent	Nil	Absent			0	0	0	0	0	0
NWSC	EMILY GESARE	KCL	M3A/9071/15	16/7/2015	16/7/2015	Nairobi	Mathare Slums Area 3A	piped network	.8	.25	Nil	Absent	Nil	Absent			0	0	0	0	0	0
NWSC	EMILY GESARE	KCL	M3B/9072/15	16/7/2015	16/7/2015	Nairobi	Mathare Slums Area 3B	piped network	.8	.33	Nil	Absent	Nil	Absent			0	0	0	0	0	0
NWSC	EMILY GESARE	KCL	MM/9073/15	16/7/2015	16/7/2015	Nairobi	Mathare Slums Mashimoni	piped network	.8	.2	Nil	Absent	Nil	Absent			0	0	0	0	0	0
NWSC	EMILY GESARE	KCL	US/9074/15	16/7/2015	16/7/2015	Nairobi	Huruma Chiefs Camp	piped network	.6	.3	Nil	Absent	Nil	Absent			0	0	0	0	0	0
NWSC	EMILY GESARE	KCL	WS/9048/15	16/7/2015	16/7/2015	Nairobi	Waruku Standpipe	piped network	.5	1.65	Nil	Absent	Nil	Absent			0	0	0	0	0	0
NWSC	EMILY GESARE	KCL	W84/9049/15	16/7/2015	16/7/2015	Nairobi	Waruku 84 Standpipe	piped network	.5	.93	Nil	Absent	Nil	Absent			0	0	0	0	0	0
NWSC	EMILY GESARE	KCL	SS/9050/15	16/7/2015	16/7/2015	Nairobi	Shine Star Academy Kangemi	piped network	.6	1.43	Nil	Absent	Nil	Absent			0	0	0	0	0	0
NWSC	EMILY GESARE	KCL	KBL/9051/15	16/7/2015	16/7/2015	Nairobi	Kangemi Bottom Line	piped network	.6	1.08	Nil	Absent	Nil	Absent			0	0	0	0	0	0
NWSC	EMILY GESARE	KCL	CTK/9052/15	16/7/2015	16/7/2015	Nairobi	Christ The King Catholic Church Kangemi	piped network	.6	.9399999999999999	Nil	Absent	Nil	Absent			0	0	0	0	0	0
NWSC	EMILY GESARE	KCL	JS/9053/15	16/7/2015	16/7/2015	Nairobi	Joy Shiru Academy Kangemi	piped network	.4	.89	Nil	Absent	Nil	Absent			0	0	0	0	0	0
NWSC	EMILY GESARE	KCL	KHC/9054/15	16/7/2015	16/7/2015	Nairobi	Kangemi Health Center	piped network	.5	1.14	Nil	Absent	Nil	Absent			0	0	0	0	0	0
NWSC	EMILY GESARE	KCL	KBS/9055/15	16/7/2015	16/7/2015	Nairobi	Kangemi Kiboro Standpipe	piped network	.6	1.58	Nil	Absent	Nil	Absent			0	0	0	0	0	0
NWSC	EMILY GESARE	KCL	KPS/9056/15	16/7/2015	16/7/2015	Nairobi	Kangemi Primary School	piped network	.6	1.67	Nil	Absent	Nil	Absent			0	0	0	0	0	0
NWSC	EMILY GESARE	KCL	LT/9057/15	16/7/2015	16/7/2015	Nairobi	Lea Toto Programme Kangemi	piped network	.5	2.01	Nil	Absent	Nil	Absent			0	0	0	0	0	0
NWSC	EMILY GESARE	KCL	STJ/9058/15	16/7/2015	16/7/2015	Nairobi	St Joseph Catholic Church Kangemi	piped network	.6	2.08	Nil	Absent	Nil	Absent			0	0	0	0	0	0
NWSC	EMILY GESARE	KCL	KG/9059/15	16/7/2015	16/7/2015	Nairobi	Kangemi Gichagi	piped network	.6	.99	Nil	Absent	Nil	Absent			0	0	0	0	0	0
NWSC	EMILY GESARE	KCL	WJ/9060/15	16/7/2015	16/7/2015	Nairobi	Water Joint Gichagi Kangemi	piped network	.6	.97	Nil	Absent	Nil	Absent			0	0	0	0	0	0
NWSC	EMILY GESARE	KCL	NK/9061/15	16/7/2015	16/7/2015	Nairobi	New Kihumbuini Primary School Kangemi	piped network	.6	1.06	Nil	Absent	Nil	Absent			0	0	0	0	0	0
NWSC	EMILY GESARE	KCL	TPS/9062/15	16/7/2015	16/7/2015	Nairobi	Total Petrol Station Waiyaki Way	piped network	.4	.7	Nil	Absent	Nil	Absent			0	0	0	0	0	0
NWSC	EMILY GESARE	KCL	BDH/9090/15	17/7/2015	17/7/2015	Nairobi	Baba Dogo Health Center	piped network	.6	.16	Nil	Absent	Nil	Absent			0	0	0	0	0	0
NWSC	EMILY GESARE	KCL	DPS/9092/15	17/7/2015	17/7/2015	Nairobi	Drive - In Primary School	piped network	.5	.87	Nil	Absent	Nil	Absent			0	0	0	0	0	0
NWSC	EMILY GESARE	KCL	MNA/9094/15	17/7/2015	17/7/2015	Nairobi	Mathare North Adventist Center	piped network	.5	.99	Nil	Absent	Nil	Absent			0	0	0	0	0	0
NWSC	EMILY GESARE	KCL	RAP/9095/15	17/7/2015	17/7/2015	Nairobi	Ruaraka Ap Camp	piped network	.5	.5600000000000001	Nil	Absent	Nil	Absent			0	0	0	0	0	0
NWSC	EMILY GESARE	KCL	MNP/9096/15	17/7/2015	17/7/2015	Nairobi	Mathare North Primary School	piped network	.5	.51	Nil	Absent	Nil	Absent			0	0	0	0	0	0
NWSC	EMILY GESARE	KCL	NWSP/9100/15	17/7/2015	17/7/2015	Nairobi	Nairobi West Standpipe	piped network	.6	.77	Nil	Absent	Nil	Absent			0	0	0	0	0	0
NWSC	EMILY GESARE	KCL	KPS/9101/15	17/7/2015	17/7/2015	Nairobi	Kongoni Primary School	piped network	.6	.72	Nil	Absent	Nil	Absent			0	0	0	0	0	0
NWSC	EMILY GESARE	KCL	MB/9102/15	17/7/2015	17/7/2015	Nairobi	Midland Borehole	piped network	N/C	.32	Nil	Absent	Nil	Absent			0	0	0	0	0	0
NWSC	EMILY GESARE	KCL	AA/9103/15	17/7/2015	17/7/2015	Nairobi	Almajisil Afriqia Academy	piped network	.4	.64	Nil	Absent	Nil	Absent			0	0	0	0	0	0
NWSC	EMILY GESARE	KCL	KRE/9104/15	17/7/2015	17/7/2015	Nairobi	Kenya Re- Estate	piped network	.6	.71	Nil	Absent	Nil	Absent			0	0	0	0	0	0
NWSC	EMILY GESARE	KCL	KPA/9105/15	17/7/2015	17/7/2015	Nairobi	KPA Staff Clinic	piped network	.4	.5600000000000001	Nil	Absent	Nil	Absent			0	0	0	0	0	0
NWSC	EMILY GESARE	KCL	BPS/9106/15	17/7/2015	17/7/2015	Nairobi	Bellevue Petrol Station	piped network	.6	.52	Nil	Absent	Nil	Absent			0	0	0	0	0	0
NWSC	EMILY GESARE	KCL	HS/9107/15	17/7/2015	17/7/2015	Nairobi	Highway Secondary School	piped network	.6	.57	Nil	Absent	Nil	Absent			0	0	0	0	0	0
NWSC	EMILY GESARE	KCL	EHC/9108/15	17/7/2015	17/7/2015	Nairobi	Embakasi Health Center	piped network	.4	.42	Nil	Absent	Nil	Absent			0	0	0	0	0	0
NWSC	EMILY GESARE	KCL	ECO/9109/15	17/7/2015	17/7/2015	Nairobi	Embakasi Chiefs Office	piped network	.5	.63	Nil	Absent	Nil	Absent			0	0	0	0	0	0
NWSC	EMILY GESARE	KCL	EHB/9110/15	17/7/2015	17/7/2015	Nairobi	Embakasi Homeboyz	piped network	.6	.76	Nil	Absent	Nil	Absent			0	0	0	0	0	0
NWSC	EMILY GESARE	KCL	KSQ/9111/15	17/7/2015	17/7/2015	Nairobi	KPA Staff Quarters	piped network	.5	.53	Nil	Absent	Nil	Absent			0	0	0	0	0	0
NWSC	EMILY GESARE	KCL	EPS/9112/15	17/7/2015	17/7/2015	Nairobi	Embakasi Police Station	piped network	.4	.46	Nil	Absent	Nil	Absent			0	0	0	0	0	0
NWSC	EMILY GESARE	KCL	CKB/9113/15	17/7/2015	17/7/2015	Nairobi	Coca Cola Kenya Bottlers	piped network	.5	.47	Nil	Absent	Nil	Absent			0	0	0	0	0	0
NWSC	EMILY GESARE	KCL	NS/9114/15	18/7/2015	18/7/2015	Nairobi	Nairobi School	piped network	.5	.44	Nil	Absent	Nil	Absent			0	0	0	0	0	0
NWSC	EMILY GESARE	KCL	WD/9115/15	18/7/2015	18/7/2015	Nairobi	Westlands DEO's Office	piped network	.5	.89	Nil	Absent	Nil	Absent			0	0	0	0	0	0
NWSC	EMILY GESARE	KCL	MG/9117/15	18/7/2015	18/7/2015	Nairobi	Muguga Green Primary School	piped network	.5	.66	Nil	Absent	Nil	Absent			0	0	0	0	0	0
NWSC	EMILY GESARE	KCL	BP/9118/15	18/7/2015	18/7/2015	Nairobi	Bohra Primary School	piped network	.4	.99	Nil	Absent	Nil	Absent			0	0	0	0	0	0
NWSC	EMILY GESARE	KCL	WP/9119/15	18/7/2015	18/7/2015	Nairobi	Westlands Primary School	piped network	.4	.87	Nil	Absent	Nil	Absent			0	0	0	0	0	0
NWSC	EMILY GESARE	KCL	VO/9112015	18/7/2015	18/7/2015	Nairobi	Visa Oshwal Primary School	piped network	.6	1.18	Nil	Absent	Nil	Absent			0	0	0	0	0	0
NWSC	EMILY GESARE	KCL	PPS/9121/15	18/7/2015	18/7/2015	Nairobi	Parklands Police Station	piped network	.6	1.08	Nil	Absent	Nil	Absent			0	0	0	0	0	0
NWSC	EMILY GESARE	KCL	HH/9122/15	18/7/2015	18/7/2015	Nairobi	Hospital Hill Primary School	piped network	.4	1.17	Nil	Absent	Nil	Absent			0	0	0	0	0	0
NWSC	EMILY GESARE	KCL	DRS/9123/15	18/7/2015	18/7/2015	Nairobi	Dr Ribeiro Secondary School	piped network	.5	.89	Nil	Absent	Nil	Absent			0	0	0	0	0	0
NWSC	EMILY GESARE	KCL	APS/9124/15	18/7/2015	18/7/2015	Nairobi	Aga Khan Primary School	piped network	.5	.96	Nil	Absent	Nil	Absent			0	0	0	0	0	0
NWSC	EMILY GESARE	KCL	NHP/9125/15	18/7/2015	18/7/2015	Nairobi	North Highridge Primary School	piped network	.3	.92	Nil	Absent	Nil	Absent			0	0	0	0	0	0
NWSC	EMILY GESARE	KCL	KPS/9126/15	18/7/2015	18/7/2015	Nairobi	Kobil Petrol Station Limuru Road	piped network	.4	.6899999999999999	Nil	Absent	Nil	Absent			0	0	0	0	0	0
NWSC	EMILY GESARE	KCL	CP/9127/15	18/7/2015	18/7/2015	Nairobi	City Park	piped network	.5	.88	Nil	Absent	Nil	Absent			0	0	0	0	0	0
NWSC	EMILY GESARE	KCL	JH/9128/15	18/7/2015	18/7/2015	Nairobi	Jamhuri High School	piped network	.7	.89	Nil	Absent	Nil	Absent			0	0	0	0	0	0
NWSC	EMILY GESARE	KCL	BGBH/9139/15	19/7/2015	19/7/2015	Nairobi	Buru Buru Girls Secondary School Borehole	piped network	N/C	1.16	Nil	Absent	Nil	Absent			0	0	0	0	0	0
NWSC	EMILY GESARE	KCL	RP/9142/15	19/7/2015	19/7/2015	Nairobi	Rabai Road Primary School	piped network	1	.88	Nil	Absent	Nil	Absent			0	0	0	0	0	0
NWSC	EMILY GESARE	KCL	ND/9143/15	19/7/2015	19/7/2015	Nairobi	Nile Road Girls Secondary School	piped network	.9	.79	Nil	Absent	Nil	Absent			0	0	0	0	0	0
NWSC	EMILY GESARE	KCL	HP/9138/15	19/7/2015	19/7/2015	Nairobi	Harambee Primary School	piped network	.6	1	Nil	Absent	Nil	Absent			0	0	0	0	0	0
NWSC	EMILY GESARE	KCL	MPS/9131/15	19/7/2015	19/7/2015	Nairobi	Morrison Primary School	piped network	.8	.66	Nil	Absent	Nil	Absent			0	0	0	0	0	0
NWSC	EMILY GESARE	KCL	CHC/9151/15	20/7/2015	20/7/2015	Nairobi	Chandaria Health Center	piped network	1	.36	Nil	Absent	Nil	Absent			0	0	0	0	0	0
NWSC	EMILY GESARE	KCL	AE/9158/15	20/7/2015	20/7/2015	Nairobi	Ayany Primary School	piped network	.3	.75	Nil	Absent	Nil	Absent			0	0	0	0	0	0
NWSC	EMILY GESARE	KCL	KFJ/9160/15	20/7/2015	20/7/2015	Nairobi	Kibera Fort Jesus	piped network	.4	.85	Nil	Absent	Nil	Absent			0	0	0	0	0	0
NWSC	EMILY GESARE	KCL	KM/9159/15	20/7/2015	20/7/2015	Nairobi	Kibera Bombolulu	piped network	.5	.83	Nil	Absent	Nil	Absent			0	0	0	0	0	0
NWSC	EMILY GESARE	KCL	SPW/9150/15	20/7/2015	20/7/2015	Nairobi	Shell Petrol Station Waithaka	piped network	.6	.58	Nil	Absent	Nil	Absent			0	0	0	0	0	0
NWSC	EMILY GESARE	KCL	KPS/9155/15	20/7/2015	20/7/2015	Nairobi	Karen Police Station	piped network	.5	1.45	Nil	Absent	Nil	Absent			0	0	0	0	0	0
NWSC	EMILY GESARE	KCL	KHC/9170/15	21/7/2015	21/7/2015	Nairobi	Karura Health Center	piped network	.6	2.31	Nil	Absent	Nil	Absent			0	0	0	0	0	0
NWSC	EMILY GESARE	KCL	KR/9171/15	21/7/2015	21/7/2015	Nairobi	Karura Reservoir	Reservoir	.6	1.31	Nil	Absent	Nil	Absent			0	0	0	0	0	0
NWSC	EMILY GESARE	KCL	KR/9172/15	21/7/2015	21/7/2015	Nairobi	Kiambu Reservoir	Reservoir	.5	.65	Nil	Absent	Nil	Absent			0	0	0	0	0	0
NWSC	EMILY GESARE	KCL	KPR/9173/15	21/7/2015	21/7/2015	Nairobi	Kamiti Maximum Prison Reservoir	Reservoir	.8	1.6	Nil	Absent	Nil	Absent			0	0	0	0	0	0
NWSC	EMILY GESARE	KCL	MPS/9174/15	21/7/2015	21/7/2015	Nairobi	Mahiga Primary School	piped network	.9	1.76	Nil	Absent	Nil	Absent			0	0	0	0	0	0
NWSC	EMILY GESARE	KCL	KWB/9175/15	21/7/2015	21/7/2015	Nairobi	Kahawa West Baptist Academy	piped network	.9	.79	Nil	Absent	Nil	Absent			0	0	0	0	0	0
NWSC	EMILY GESARE	KCL	KWD/9176/15	21/7/2015	21/7/2015	Nairobi	Kahawa West Dispensary	piped network	1	.92	Nil	Absent	Nil	Absent			0	0	0	0	0	0
NWSC	EMILY GESARE	KCL	RPS/9177/15	21/7/2015	21/7/2015	Nairobi	Roysambu Primary School	piped network	.8	.85	Nil	Absent	Nil	Absent			0	0	0	0	0	0
NWSC	EMILY GESARE	KCL	HD/9178/15	21/7/2015	21/7/2015	Nairobi	Home Depo Supermarket	piped network	.8	1.68	Nil	Absent	Nil	Absent			0	0	0	0	0	0
NWSC	EMILY GESARE	KCL	KPS/9179/15	21/7/2015	21/7/2015	Nairobi	Kasarani Sportview Estate	piped network	.2	.52	Nil	Absent	Nil	Absent			0	0	0	0	0	0
NWSC	EMILY GESARE	KCL	TPS/9180/15	21/7/2015	21/7/2015	Nairobi	Traffic Police Headquarters Ruaraka	piped network	.9	1.92	Nil	Absent	Nil	Absent			0	0	0	0	0	0
NWSC	EMILY GESARE	KCL	UH/9181/15	21/7/2015	21/7/2015	Nairobi	Utalii Hotel	piped network	.8	.93	Nil	Absent	Nil	Absent			0	0	0	0	0	0
NWSC	EMILY GESARE	KCL	R2/9208/15	23/7/2015	23/7/2015	Nairobi	Reservoir 2 Kabete	Reservoir	.3	1.65	Nil	Absent	Nil	Absent			0	0	0	0	0	0
NWSC	EMILY GESARE	KCL	R3/9209/15	23/7/2015	23/7/2015	Nairobi	Reservoir 3 Kabete	Reservoir	.2	1.84	Nil	Absent	Nil	Absent			0	0	0	0	0	0
NWSC	EMILY GESARE	KCL	R4/9210/15	23/7/2015	23/7/2015	Nairobi	Reservoir 4 Kabete	Reservoir	.3	1.55	Nil	Absent	Nil	Absent			0	0	0	0	0	0
NWSC	EMILY GESARE	KCL	R5/9211/15	23/7/2015	23/7/2015	Nairobi	Reservoir 5 Kabete	Reservoir	.4	1.97	Nil	Absent	Nil	Absent			0	0	0	0	0	0
NWSC	EMILY GESARE	KCL	R6/9212/15	23/7/2015	23/7/2015	Nairobi	Reservoir 6 Kabete	Reservoir	.6	1.59	Nil	Absent	Nil	Absent			0	0	0	0	0	0
NWSC	EMILY GESARE	KCL	PSK/9213/15	23/7/2015	23/7/2015	Nairobi	Pumping Station Kabete	Reservoir	.8	1.1	Nil	Absent	Nil	Absent			0	0	0	0	0	0
NWSC	EMILY GESARE	KCL	GIK/9214/15	23/7/2015	23/7/2015	Nairobi	Gigiri Incoming Kabete	Reservoir	.7	.78	Nil	Absent	Nil	Absent			0	0	0	0	0	0
NWSC	EMILY GESARE	KCL	SI/9215/15	23/7/2015	23/7/2015	Nairobi	Sasumua Incoming Kabete	Reservoir	1	1.47	Nil	Absent	Nil	Absent			0	0	0	0	0	0
NWSC	EMILY GESARE	KCL	POK/9216/15	23/7/2015	23/7/2015	Nairobi	Parklands Outgoing Kabete	Reservoir	.7	1.5	Nil	Absent	Nil	Absent			0	0	0	0	0	0
NWSC	EMILY GESARE	KCL	FB/9216/15	23/7/2015	23/7/2015	Nairobi	Field Blank Blank Sample	Field Blank	.5	.54	Nil	Absent	Nil	Absent			0	0	0	0	0	0
NWSC	EMILY GESARE	KCL	MUPS/9228/15	23/7/2015	23/7/2015	Nairobi	Muthangari Police Station	piped network	.4	1.86	Nil	Absent	Nil	Absent			0	0	0	0	0	0
NWSC	EMILY GESARE	KCL	MP/9229/15	23/7/2015	23/7/2015	Nairobi	Muthangari Primary School	piped network	.5	1.09	Nil	Absent	Nil	Absent			0	0	0	0	0	0
NWSC	EMILY GESARE	KCL	GPS/9230/15	23/7/2015	23/7/2015	Nairobi	Gatina Pumping Station	piped network	.7	1.26	Nil	Absent	Nil	Absent			0	0	0	0	0	0
NWSC	EMILY GESARE	KCL	GS/9231/15	23/7/2015	23/7/2015	Nairobi	Gatina Slums	piped network	.5	1.32	Nil	Absent	Nil	Absent			0	0	0	0	0	0
NWSC	EMILY GESARE	KCL	LP/9232/15	23/7/2015	23/7/2015	Nairobi	Lavington Primary School	piped network	.3	1.3	Nil	Absent	Nil	Absent			0	0	0	0	0	0
NWSC	EMILY GESARE	KCL	KPS/9233/15	23/7/2015	23/7/2015	Nairobi	Kilimani Primary School	piped network	.2	.92	Nil	Absent	Nil	Absent			0	0	0	0	0	0
NWSC	EMILY GESARE	KCL	MIP/9234/15	23/7/2015	23/7/2015	Nairobi	Milimani Primary School	piped network	.2	.79	Nil	Absent	Nil	Absent			0	0	0	0	0	0
NWSC	EMILY GESARE	KCL	AA/9235/15	23/7/2015	23/7/2015	Nairobi	Arboretum Apartments	piped network	.3	.43	Nil	Absent	Nil	Absent			0	0	0	0	0	0
NWSC	EMILY GESARE	KCL	NP/9236/15	23/7/2015	23/7/2015	Nairobi	Nairobi Primary School	piped network	.2	.4	Nil	Absent	Nil	Absent			0	0	0	0	0	0
NWSC	EMILY GESARE	KCL	SPS/9237/15	23/7/2015	23/7/2015	Nairobi	Serena Pumping Station	Reservoir	.3	2.26	Nil	Absent	Nil	Absent			0	0	0	0	0	0
NWSC	EMILY GESARE	KCL	SH/9238/15	23/7/2015	23/7/2015	Nairobi	Serena Hotel	piped network	.3	.98	Nil	Absent	Nil	Absent			0	0	0	0	0	0
NWSC	EMILY GESARE	KCL	CP/9239/15	23/7/2015	23/7/2015	Nairobi	Central Park	piped network	.2	1.24	Nil	Absent	Nil	Absent			0	0	0	0	0	0
NWSC	EMILY GESARE	KCL	KH/9240/15	23/7/2015	23/7/2015	Nairobi	KIVI Milimani Hotel	piped network	.2	.6899999999999999	Nil	Absent	Nil	Absent			0	0	0	0	0	0
NWSC	EMILY GESARE	KCL	TP/9241/15	23/7/2015	23/7/2015	Nairobi	Telcom Plaza	piped network	.3	.98	Nil	Absent	Nil	Absent			0	0	0	0	0	0
NWSC	EMILY GESARE	KCL	TR/9220/15	23/7/2015	23/7/2015	Nairobi	Thika Road Primary School	piped network	.5	.25	Nil	Absent	Nil	Absent			0	0	0	0	0	0
NWSC	EMILY GESARE	KCL	GC/9222/15	23/7/2015	23/7/2015	Nairobi	Gertrude Childrens Hospital	piped network	.5	1.11	Nil	Absent	Nil	Absent			0	0	0	0	0	0
NWSC	EMILY GESARE	KCL	MPR/9223/15	23/7/2015	23/7/2015	Nairobi	Marurui Primary School	piped network	.8	1.04	Nil	Absent	Nil	Absent			0	0	0	0	0	0
NWSC	EMILY GESARE	KCL	KR/9224/15	23/7/2015	23/7/2015	Nairobi	Kasarani Reservoir	Reservoir	.7	.85	Nil	Absent	Nil	Absent			0	0	0	0	0	0
NWSC	EMILY GESARE	KCL	KU/9225/15	23/7/2015	23/7/2015	Nairobi	Kenyatta University Reservoir	Reservoir	.7	1.88	Nil	Absent	Nil	Absent			0	0	0	0	0	0
NWSC	EMILY GESARE	KCL	MK/9226/15	23/7/2015	23/7/2015	Nairobi	Mathare Kitasuru	piped network	.7	1.83	Nil	Absent	Nil	Absent			0	0	0	0	0	0
NWSC	EMILY GESARE	KCL	MM/9227/15	23/7/2015	23/7/2015	Nairobi	Mathare Mental Hospital	piped network	.8	.71	Nil	Absent	Nil	Absent			0	0	0	0	0	0
NWSC	EMILY GESARE	KCL	CS/01PT/15	23/7/2015	23/7/2015	Nairobi	Positive Control Sample	N/A	N/A	N/A	18+	Present	18+	Present			5000	1	1	5000	1	1
NWSC	EMILY GESARE	KCL	AGS/9243/15	23/7/2015	23/7/2015	Nairobi	Allen Grove Schools	piped network	.3	1.99	Nil	Absent	Nil	Absent			0	0	0	0	0	0
NWSC	EMILY GESARE	KCL	HI/9247/15	24/7/2015	24/7/2015	Nairobi	Hill Tank Incoming	Reservoir	.6	1.15	Nil	Absent	Nil	Absent			0	0	0	0	0	0
NWSC	EMILY GESARE	KCL	PAH/9249/15	24/7/2015	24/7/2015	Nairobi	Pan Afric Hotel	piped network	.3	1.47	Nil	Absent	Nil	Absent			0	0	0	0	0	0
NWSC	EMILY GESARE	KCL	SH/9250/15	24/7/2015	24/7/2015	Nairobi	Sagret Hotel	piped network	.2	1.22	Nil	Absent	Nil	Absent			0	0	0	0	0	0
NWSC	EMILY GESARE	KCL	OG/9251/15	24/7/2015	24/7/2015	Nairobi	Olive Gardens Hotel	piped network	.4	1.42	Nil	Absent	Nil	Absent			0	0	0	0	0	0
NWSC	EMILY GESARE	KCL	AP/9253/15	24/7/2015	24/7/2015	Nairobi	Shell Petrol Station Mombasa Road	piped network	.7	1	Nil	Absent	Nil	Absent			0	0	0	0	0	0
NWSC	EMILY GESARE	KCL	NH/9254/15	24/7/2015	24/7/2015	Nairobi	Nakumatt Headquarters Mombasa Road	piped network	.6	1.55	Nil	Absent	Nil	Absent			0	0	0	0	0	0
NWSC	EMILY GESARE	KCL	SP/9255/15	24/7/2015	24/7/2015	Nairobi	Sameer Industrial Park	piped network	.6	1.11	Nil	Absent	Nil	Absent			0	0	0	0	0	0
NWSC	EMILY GESARE	KCL	JK/9256/15	24/7/2015	24/7/2015	Nairobi	Jomo Kenyatta Foundation Industrial Area	piped network	.6	1.49	Nil	Absent	Nil	Absent			0	0	0	0	0	0
NWSC	EMILY GESARE	KCL	HI/9257/15	24/7/2015	24/7/2015	Nairobi	Hillocks Inn Hotel Industrial Area	piped network	.6	1.15	Nil	Absent	Nil	Absent			0	0	0	0	0	0
NWSC	EMILY GESARE	KCL	MR/9258/15	24/7/2015	24/7/2015	Nairobi	Mukuru Kwa Reuben Slums	piped network	.7	.91	Nil	Absent	Nil	Absent			0	0	0	0	0	0
NWSC	EMILY GESARE	KCL	SB/9259/15	24/7/2015	24/7/2015	Nairobi	Sameer Business Park	piped network	.4	1.24	Nil	Absent	Nil	Absent			0	0	0	0	0	0
NWSC	EMILY GESARE	KCL	IME/9260/15	24/7/2015	24/7/2015	Nairobi	Imara Daima Estate Acacia Lane	piped network	.6	1.53	Nil	Absent	Nil	Absent			0	0	0	0	0	0
NWSC	EMILY GESARE	KCL	IM114/9261/15	24/7/2015	24/7/2015	Nairobi	Imara Daima Estate Rose Lane 144	piped network	.7	.93	Nil	Absent	Nil	Absent			0	0	0	0	0	0
NWSC	EMILY GESARE	KCL	MSJ/9264/15	24/7/2015	24/7/2015	Nairobi	Mukuru Kwa Njenga Slum	piped network	.7	1.03	Nil	Absent	Nil	Absent			0	0	0	0	0	0
NWSC	EMILY GESARE	KCL	CS/01PT/15	23/7/2015	23/7/2015	Nairobi	Positive Control Sample	N/A	N/A	N/A	18+	Present	18+	Present			5000	1	1	5000	1	1
NWSC	EMILY GESARE	KCL	R1/2015	20/11/2015	20/11/2015	Nairobi	Raw water sample 1	Raw water	N/C	28.8	18+	Present	18+	Present			5000	1	1	5000	1	1
NWSC	EMILY GESARE	KCL	R2/2015	20/11/2015	20/11/2015	Nairobi	Raw water sample 2	Raw water	N/C	29.2	18+	Present	18+	Present			5000	1	1	5000	1	1
NWSC	EMILY GESARE	KCL	R3/2015	20/11/2015	20/11/2015	Nairobi	Raw water sample 3	Raw water	N/C	27.3	18+	Present	18+	Present			5000	1	1	5000	1	1
NWSC	EMILY GESARE	KCL	R4/2015	20/11/2015	20/11/2015	Nairobi	Raw water sample 4	Raw water	N/C	28.3	18+	Present	18+	Present			5000	1	1	5000	1	1
NWSC	EMILY GESARE	KCL	R5/2015	20/11/2015	20/11/2015	Nairobi	Raw water sample 5	Raw water	N/C	29	18+	Present	18+	Present			5000	1	1	5000	1	1
NWSC	EMILY GESARE	KCL	R6/2015	20/11/2015	20/11/2015	Nairobi	Raw water sample 6	Raw water	N/C	26.2	18+	Present	18+	Present			5000	1	1	5000	1	1
NWSC	EMILY GESARE	KCL	EC/25922	20/11/2015	20/11/2015	Nairobi	E.coli 25922	Positive control	N/A	N/A	18+	Present	18+	Present			5000	1	1	5000	1	1
NWSC	EMILY GESARE	KCL	CF/8090	20/11/2015	20/11/2015	Nairobi	C.freudi 8090	Positive control	N/A	N/A	18+	Present	NIL	Absent			5000	1	0	0	1	0
NWSC	EMILY GESARE	KCL	PA/10145	20/11/2015	20/11/2015	Nairobi	P.a 10145	Positive control	N/A	N/A	18+	Present	NIL	Absent			5000	1	0	0	1	0
NWSC	EMILY GESARE	KCL	BLK1/2015	20/11/2015	20/11/2015	Nairobi	Blank	Negative control	N/A	N/A	NIL	Absent	NIL	Absent			0	0	0	0	0	0
NWSC	EMILY GESARE	KCL	S1/2015	21/11/2015	21/11/2015	Nairobi	Raw water sample 1	Raw water	N/C	23.4	18+	Present	18+	Present			5000	1	1	5000	1	1
NWSC	EMILY GESARE	KCL	S2/2015	21/11/2015	21/11/2015	Nairobi	Raw water sample 2	Raw water	N/C	19.3	18+	Present	18+	Present			5000	1	1	5000	1	1
NWSC	EMILY GESARE	KCL	S3/2015	21/11/2015	21/11/2015	Nairobi	Raw water sample 3	Raw water	N/C	25.8	18+	Present	18+	Present			5000	1	1	5000	1	1
NWSC	EMILY GESARE	KCL	S4/2015	21/11/2015	21/11/2015	Nairobi	Raw water sample 4	Raw water	N/C	25.4	18+	Present	18+	Present			5000	1	1	5000	1	1
NWSC	EMILY GESARE	KCL	S5/2015	21/11/2015	21/11/2015	Nairobi	Raw water sample 5	Raw water	N/C	24.1	18+	Present	18+	Present			5000	1	1	5000	1	1
NWSC	EMILY GESARE	KCL	S6/2015	21/11/2015	21/11/2015	Nairobi	Raw water sample 6	Raw water	N/C	24.7	18+	Present	18+	Present			5000	1	1	5000	1	1
NWSC	EMILY GESARE	KCL	EC/25922	21/11/2015	21/11/2015	Nairobi	E..coli 25922	Positive control	N/A	N/A	18+	Present	18+	Present			5000	1	1	5000	1	1
NWSC	EMILY GESARE	KCL	CF/8090	21/11/2015	21/11/2015	Nairobi	C.freudi 8090	Positive control	N/A	N/A	18+	Present	NIL	Absent			5000	1	0	0	1	0
NWSC	EMILY GESARE	KCL	PA/10145	21/11/2015	21/11/2015	Nairobi	P.a 10145	Positive control	N/A	N/A	18+	Present	NIL	Absent			5000	1	0	0	1	0
NWSC	EMILY GESARE	KCL	BLK2/2015	21/11/2015	21/11/2015	Nairobi	Blank	Negative control	N/A	N/A	NIL	Absent	NIL	Absent			0	0	0	0	0	0
NWSC	EMILY GESARE	KCL	T1/2015	22/11/2015	22/11/2015	Nairobi	Raw water sample 1	Raw water	N/C	24.6	18+	Present	18+	Present			5000	1	1	5000	1	1
NWSC	EMILY GESARE	KCL	T2/2015	22/11/2015	22/11/2015	Nairobi	Raw water sample 2	Raw water	N/C	24.9	18+	Present	18+	Present			5000	1	1	5000	1	1
NWSC	EMILY GESARE	KCL	T3/2015	22/11/2015	22/11/2015	Nairobi	Raw water sample 3	Raw water	N/C	24.9	18+	Present	18+	Present			5000	1	1	5000	1	1
NWSC	EMILY GESARE	KCL	EC/25922	22/11/2015	22/11/2015	Nairobi	E..coli 25922	Positive control	N/A	N/A	18+	Present	18+	Present			5000	1	1	5000	1	1
NWSC	EMILY GESARE	KCL	CF/8090	22/11/2015	22/11/2015	Nairobi	C.freudi 8090	Positive control	N/A	N/A	18+	Present	NIL	Absent			5000	1	0	0	1	0
NWSC	EMILY GESARE	KCL	PA/10145	22/11/2015	22/11/2015	Nairobi	P.a 10145	Positive control	N/A	N/A	18+	Present	NIL	Absent			5000	1	0	0	1	0
NWSC	EMILY GESARE	KCL	BLK3/2015	22/11/2015	22/11/2015	Nairobi	Blank	Negative control	N/A	N/A	NIL	Absent	NIL	Absent			0	0	0	0	0	0
NWSC	FRANCIS MWANZA	KCL	R1/1/2016	22/7/2016	22/7/2016	Nairobi	Raw water 1	Raw water	N/C	1.71	435	Present	11	Present			435	1	1	11	1	1
NWSC	FRANCIS MWANZA	KCL	R2/2/2016	22/7/2016	22/7/2016	Nairobi	Raw water 2	Raw water	N/C	5.26	411	Present	10	Present			411	1	1	10	1	1
NWSC	FRANCIS MWANZA	KCL	R3/3/2016	22/7/2016	22/7/2016	Nairobi	Raw water 3	Raw water	N/C	2.52	345	Present	13	Present			345	1	1	13	1	1
NWSC	FRANCIS MWANZA	KCL	R4/4/2016	22/7/2016	22/7/2016	Nairobi	Raw water 4	Raw water	N/C	2.51	345	Present	10	Present			345	1	1	10	1	1
NWSC	FRANCIS MWANZA	KCL	R5/5/2016	22/7/2016	22/7/2016	Nairobi	Raw water 5	Raw water	N/C	2.56	461	Present	17	Present			461	1	1	17	1	1
NWSC	FRANCIS MWANZA	KCL	R6/6/2016	22/7/2016	22/7/2016	Nairobi	Raw water 6	Raw water	N/C	2.58	387	Present	17	Present			387	1	1	17	1	1
NWSC	FRANCIS MWANZA	KCL	EC/1/2016	22/7/2016	22/7/2016	Nairobi	E.Coli (Control)	Control	N/A	_	>2420	Present	>2420	Present			5000	1	1	5000	1	1
NWSC	FRANCIS MWANZA	KCL	CT/2/2016	22/7/2016	22/7/2016	Nairobi	Citrobacter(Control)	Control	N/A	_	>2420	Present	NIL	Absent			5000	1	0	0	1	0
NWSC	FRANCIS MWANZA	KCL	PS/3/2016	22/7/2016	22/7/2016	Nairobi	Pseudomonas(Control)	Control	N/A	_	NIL	Absent	NIL	Absent			0	0	0	0	0	0
NWSC	FRANCIS MWANZA	KCL	BN/4/2016	22/7/2016	22/7/2016	Nairobi	Blank/Negative Control	Control	N/A	_	NIL	Absent	NIL	Absent			0	0	0	0	0	0
NWSC	FRANCIS MWANZA	KCL	R1/7/2016	23/7/2016	23/7/2016	Nairobi	Raw water 1	Raw water	N/C	1	345	Present	15	Present			345	1	1	15	1	1
NWSC	FRANCIS MWANZA	KCL	R2/7/2016	23/7/2016	23/7/2016	Nairobi	Raw water 2	Raw water	N/C	1	365	Present	15	Present			365	1	1	15	1	1
NWSC	FRANCIS MWANZA	KCL	R3/8/2016	23/7/2016	23/7/2016	Nairobi	Raw water 3	Raw water	N/C	1	326	Present	12	Present			326	1	1	12	1	1
NWSC	FRANCIS MWANZA	KCL	R4/9/2016	23/7/2016	23/7/2016	Nairobi	Raw water 4	Raw water	N/C	1	308	Present	11	Present			308	1	1	11	1	1
NWSC	FRANCIS MWANZA	KCL	R5/10/2016	23/7/2016	23/7/2016	Nairobi	Raw water 5	Raw water	N/C	1	276	Present	10	Present			276	1	1	10	1	1
NWSC	FRANCIS MWANZA	KCL	R6/11/2016	23/7/2016	23/7/2016	Nairobi	Raw water 6	Raw water	N/C	1	278	Present	9	Present			278	1	1	9	1	1
NWSC	FRANCIS MWANZA	KCL	EC/2/2016	23/7/2016	23/7/2016	Nairobi	E.Coli (Control)	Control	N/A	_	>2420	Present	>2420	Present			5000	1	1	5000	1	1
NWSC	FRANCIS MWANZA	KCL	CT/3/2016	23/7/2016	23/7/2016	Nairobi	Citrobacter(Control)	Control	N/A	_	>2420	Present	NIL	Absent			5000	1	0	0	1	0
NWSC	FRANCIS MWANZA	KCL	PS/4/2016	23/7/2016	23/7/2016	Nairobi	Pseudomonas(Control)	Control	N/A	_	NIL	Absent	NIL	Absent			0	0	0	0	0	0
NWSC	FRANCIS MWANZA	KCL	BN/5/2016	23/7/2016	23/7/2016	Nairobi	Blank/Negative Control	Control	N/A	_	NIL	Absent	NIL	Absent			0	0	0	0	0	0
								21
